# Supplementary material for: Conserved Translatome Remodeling in Nematode Species Executing a Shared Developmental Transition
Source: PLoS Genet. 2013 Oct 3;9(10):e1003739. doi: 10.1371/journal.pgen.1003739 (PMC3789828; doi:10.1371/journal.pgen.1003739)
Supplement: Table S1 — Data and quality for sequencing runs. (XLSX) [file pgen.1003739.s008.xlsx]

## Sheet: Sheet1
Table S1. Data and quality for sequencing runs.
Reads		Total pass-filter reads from sequencer
Delinkered		Reads that contained expected linker sequence and exceeded 14 nt
%map WB genome		Percentage of reads mapping to the wormbase WS230 genome
%unique		Percentage of reads that map uniquely to the genome
% map CDS		Percentage of reads that map to coding sequence
CDS-mapped reads		Total reads mapping to CDS
P-site offset		Most-common distance between 5'-most nt and the first nt of the P-site codon, determined from examing aggregate coverage profiles around translation start sites. We have observed that this paramter is somewhat variable in different digests.
Species	Batch	Condition	Experiment	Reads	Delinkered	%map WB genome	%unique	% map CDS	CDS-mapped reads	P-site offset
C. elegans	1	Starved	mRNA-seq	19452670	19324298	74.83	62.08	42.55	8.22249e+06
C. elegans	1	Starved	Rib. Ftp.	46096938	38254521	93.04	60.71	16.76	6.41146e+06	-12
C. elegans	1	Fed	mRNA-seq	14429547	13066438	71.72	53.38	32.12	4.19694e+06
C. elegans	1	Fed	Rib. Ftp.	30099263	25232107	89.56	48.27	18.48	4.66289e+06	-13
C. elegans	2	Starved	mRNA-seq	38510000	30313488	76.3	67.08	50.67	1.53598e+07
C. elegans	2	Starved	Rib. Ftp.		19215751	91.87	46.4	14.77	2.83817e+06	-12
C. elegans	2	Fed	mRNA-seq	15243931	13784492	72.16	57.32	37.42	5.15816e+06
C. elegans	2	Fed	Rib. Ftp.		53499925	95.07	50.49	17.57	9.39994e+06	-12
C. elegans	3	Starved	mRNA-seq	23438522	23111813	81.2	66.48	44.15	1.02039e+07
C. elegans	3	Starved	Rib. Ftp.	50278819	40187892	94.31	42.89	13.28	5.33695e+06	-12
C. elegans	3	Fed	mRNA-seq	27043901	25853029	78.38	64.15	44.69	1.15537e+07
C. elegans	3	Fed	Rib. Ftp.		19859876	92.8	39.12	17.56	3.48739e+06	-12
C. briggsae	2	Starved	mRNA-seq	17158769	16457269	70.37	63.27	46.03	7.57528e+06
C. briggsae	2	Starved	Rib. Ftp.	32278756	23591670	70.96	23.68	14.9	3.51516e+06	-12
C. briggsae	2	Fed	mRNA-seq	12085872	11990327	65.01	55.75	37.36	4.47959e+06
C. briggsae	2	Fed	Rib. Ftp.		9603665	66.55	28.22	27.47	2.63813e+06	-13
C. briggsae	3	Starved	mRNA-seq	20359873	18207859	66.84	59.29	42.22	7.68736e+06
C. briggsae	3	Starved	Rib. Ftp.		16626330	70.34	22.33	24.5	4.07345e+06	-12
C. briggsae	3	Fed	mRNA-seq	24088058	23572641	63.36	55.86	39.34	9.27348e+06
C. briggsae	3	Fed	Rib. Ftp.	29502767	25372935	62.31	22.71	28.41	7.20845e+06	-12
C. briggsae	4	Starved	mRNA-seq	25051625	24450923	74.29	66.59	48.67	1.19003e+07
C. briggsae	4	Starved	Rib. Ftp.	46448757	42613860	71.98	20.94	32.47	1.38367e+07	-12
C. briggsae	4	Fed	mRNA-seq	20793569	20045864	64.95	56.89	39.78	7.97424e+06
C. briggsae	4	Fed	Rib. Ftp.	40297575	36041329	62.39	25.17	24.31	8.76165e+06	-12
C. remanei	1	Starved	mRNA-seq	19209991	18993824	67.56	55.12	41.93	7.96411e+06
C. remanei	1	Starved	Rib. Ftp.	30171907	26058509	89.71	35.39	42.03	1.09524e+07	-12
C. remanei	1	Fed	mRNA-seq	22214486	21787991	68.04	53.2	39.22	8.54525e+06
C. remanei	1	Fed	Rib. Ftp.		18704729	88.09	26.19	45.36	8.48447e+06	-12
C. remanei	2	Starved	mRNA-seq	15451270	15240201	67.74	55.75	42.31	6.44813e+06
C. remanei	2	Starved	Rib. Ftp.		16054612	86.3	27.85	44.66	7.16999e+06	-12
C. remanei	2	Fed	mRNA-seq	31780000	26022106	65.62	54.93	38.52	1.00237e+07
C. remanei	2	Fed	Rib. Ftp.	59376273	51041945	85.56	30.04	36.78	1.87732e+07	-13
C. remanei	3	Starved	mRNA-seq	27382382	26122000	75.6	59.67	49.37	1.28964e+07
C. remanei	3	Starved	Rib. Ftp.	34005616	24780468	84.62	20.45	54.35	1.34682e+07	-12
C. remanei	3	Fed	mRNA-seq	23074471	22717525	66.96	54.94	42.3	9.60951e+06
C. remanei	3	Fed	Rib. Ftp.	47100000	43097620	91.28	31.53	47.8	2.06007e+07	-12
C. brenneri	2	Starved	mRNA-seq	21678970	21309439	77.6	44	44.51	9.48483e+06
C. brenneri	2	Starved	Rib. Ftp.	31461064	25830252	88.87	38.23	22.33	5.7679e+06	-12
C. brenneri	2	Fed	mRNA-seq	27746822	27005907	78.88	41.15	43.27	1.16855e+07
C. brenneri	2	Fed	Rib. Ftp.	41937377	35782486	91.32	37.4	22.65	8.10473e+06	-12
C. brenneri	3	Starved	mRNA-seq	22790837	17990779	70.04	38.16	37.51	6.74834e+06
C. brenneri	3	Starved	Rib. Ftp.	51975404	46685892	75.93	30.77	21.25	9.92075e+06	-12
C. brenneri	3	Fed	mRNA-seq	20537991	19834758	76.56	40.8	42.27	8.38415e+06
C. brenneri	3	Fed	Rib. Ftp.	43271007	38273000	93.71	38.47	24.72	9.46109e+06	-12
C. brenneri	4	Starved	mRNA-seq	33380000	32570445	76.88	47.8	45.6	1.48521e+07
C. brenneri	4	Starved	Rib. Ftp.	47330000	38321527	95.52	37.16	22.83	8.7488e+06	-12
C. brenneri	4	Fed	mRNA-seq	32100000	36842402	78.18	46.35	47.53	1.75112e+07
C. brenneri	4	Fed	Rib. Ftp.	39955000	44401767	94.77	40.31	25.48	1.13136e+07	-12
