# Supplementary material for: Conserved Translatome Remodeling in Nematode Species Executing a Shared Developmental Transition
Source: PLoS Genet. 2013 Oct 3;9(10):e1003739. doi: 10.1371/journal.pgen.1003739 (PMC3789828; doi:10.1371/journal.pgen.1003739)
Supplement: Table S3 — Percentage of ribosome footprints mapping to ribosomal protein and translation genes in C. elegans. (XLSX) [file pgen.1003739.s010.xlsx]

## Sheet: Sheet1
Table S3. Percentage of ribosome footprints mapping to ribosomal protein and translation genes in C. elegans.
The percentage of all ribosome footprint (RPF) reads mapping to mRNAs that map to ribosomal protein genes or all genes annotated as translation-related is shown independently for three samples.
Sample	Total	RPs	% RPs	Translation	% Translation
Developing rep. 1	4971306	1038949	0.208989	1389338	0.279471
Developing rep. 2	9981268	2003076	0.200684	2708313	0.27134
Developing rep. 3	3723293	873422	0.234583	1130536	0.303639
Diapause rep. 1	6764228	209083	0.0309101	318638	0.0471063
Diapause rep. 2	2987726	64899	0.0217219	109132	0.0365268
Diapause rep. 3	5642828	192795	0.0341664	287700	0.0509851
