# Supplementary material for: Conserved Translatome Remodeling in Nematode Species Executing a Shared Developmental Transition
Source: PLoS Genet. 2013 Oct 3;9(10):e1003739. doi: 10.1371/journal.pgen.1003739 (PMC3789828; doi:10.1371/journal.pgen.1003739)
Supplement: Table S4 — Functional enrichments among genes with differentially-expressed RPF levels after diapause exit. (XLSX) [file pgen.1003739.s011.xlsx]

## Sheet: Sheet1
Table S2. Functional enrichments among genes with differentially-expressed RPF levels after diapause exit.
Enrichments based on transcripts called differentially-expressed at FDR=0.1 by DESeq software. Ontology enrichment performed using DAVID web server.
C. elegans: higher in developing animals
Category	Term	Count	%	PValue	Genes	List Total	Pop Hits	Pop Total	Fold Enrichment	Bonferroni	Benjamini	FDR
GOTERM_BP_FAT	GO:0009792~embryonic development ending in birth or egg hatching	1237	32.2219	1.24114e-105	CE35137, CE32595, CE07075, CE32596, CE38743, CE05083, CE33239, CE04335, CE04334, CE22940, CE22945, CE05855, CE32593, CE05860, CE05078, CE24576, CE24193, CE16116, CE33241, CE33242, CE04325, CE27367, CE29697, CE29698, CE29699, CE35140, CE25231, CE05066, CE24991, CE15714, CE15710, CE33256, CE40318, CE14263, CE27372, CE05880, CE09719, CE35553, CE35160, CE27388, CE20141, CE35161, CE15028, CE07981, CE2…	2349	2293	6486	1.48957	2.09629e-102	2.09629e-102	2.0918e-102
GOTERM_BP_FAT	GO:0040007~growth	772	20.1094	3.22194e-101	CE35137, CE07075, CE24775, CE38743, CE19785, CE05083, CE33239, CE04335, CE04334, CE38540, CE22940, CE07741, CE22945, CE32593, CE05855, CE20865, CE01889, CE05860, CE24576, CE05078, CE16386, CE33242, CE04325, CE15257, CE14052, CE27367, CE29697, CE29698, CE29699, CE35140, CE20875, CE25231, CE01856, CE05066, CE24991, CE15710, CE38524, CE20849, CE07721, CE14263, CE01081, CE01086, CE06313, CE36405, CE2…	2349	1221	6486	1.7458	5.44185e-98	2.72092e-98	5.43019e-98
GOTERM_CC_FAT	GO:0030529~ribonucleoprotein complex	173	4.50638	6.90531e-87	CE04237, CE31510, CE29188, CE32185, CE29317, CE12920, CE09047, CE19125, CE07741, CE09041, CE32593, CE19381, CE20938, CE05860, CE05078, CE37982, CE16380, CE24278, CE06883, CE19904, CE08718, CE16012, CE01543, CE18505, CE34502, CE22230, CE20731, CE17986, CE20875, CE22547, CE29830, CE20849, CE29835, CE06878, CE06313, CE30856, CE12918, CE09718, CE29308, CE05202, CE01277, CE05747, CE01479, CE02131, CE4…	1460	188	5847	3.68526	2.20279e-84	2.20279e-84	9.31395e-84
GOTERM_BP_FAT	GO:0002119~nematode larval development	899	23.4176	5.88254e-84	CE35137, CE07075, CE24366, CE24365, CE24775, CE38743, CE05083, CE04335, CE33239, CE22940, CE04334, CE38540, CE07741, CE22945, CE32593, CE05855, CE20865, CE05860, CE01889, CE24576, CE05078, CE16386, CE33242, CE15257, CE04325, CE14052, CE27367, CE29697, CE35534, CE29698, CE29699, CE35140, CE20875, CE25231, CE01856, CE05066, CE24991, CE24796, CE15710, CE38524, CE07721, CE20849, CE14263, CE01081, CE0…	2349	1578	6486	1.57306	9.93561e-81	3.31187e-81	9.91432e-81
GOTERM_BP_FAT	GO:0002164~larval development	899	23.4176	9.60993e-84	CE35137, CE07075, CE24366, CE24365, CE24775, CE38743, CE05083, CE04335, CE33239, CE22940, CE04334, CE38540, CE07741, CE22945, CE32593, CE05855, CE20865, CE05860, CE01889, CE24576, CE05078, CE16386, CE33242, CE15257, CE04325, CE14052, CE27367, CE29697, CE35534, CE29698, CE29699, CE35140, CE20875, CE25231, CE01856, CE05066, CE24991, CE24796, CE15710, CE38524, CE07721, CE20849, CE14263, CE01081, CE0…	2349	1579	6486	1.57207	1.62312e-80	4.05779e-81	1.61964e-80
GOTERM_BP_FAT	GO:0009791~post-embryonic development	904	23.5478	4.82614e-83	CE35137, CE07075, CE24366, CE24365, CE24775, CE38743, CE05083, CE04335, CE33239, CE22940, CE04334, CE38540, CE07741, CE22945, CE32593, CE05855, CE20865, CE05860, CE01889, CE24576, CE05078, CE16386, CE33242, CE15257, CE04325, CE14052, CE27367, CE29697, CE35534, CE29698, CE29699, CE35140, CE20875, CE25231, CE01856, CE05066, CE24991, CE24796, CE15710, CE38524, CE07721, CE20849, CE14263, CE01081, CE0…	2349	1594	6486	1.56594	8.15135e-80	1.63027e-80	8.13388e-80
GOTERM_BP_FAT	GO:0006412~translation	204	5.31388	2.04981e-67	CE04237, CE35681, CE11158, CE29188, CE18363, CE04791, CE30325, CE09047, CE19125, CE38540, CE07741, CE09845, CE31714, CE30870, CE06580, CE19381, CE32385, CE20938, CE05860, CE00291, CE01059, CE33765, CE24278, CE28801, CE18372, CE19904, CE06883, CE16514, CE16012, CE27367, CE01543, CE34502, CE20731, CE17986, CE35140, CE01341, CE27570, CE40717, CE02738, CE38524, CE37568, CE29830, CE20849, CE29835, CE0…	2349	224	6486	2.51464	3.46213e-64	5.77021e-65	3.45471e-64
GOTERM_BP_FAT	GO:0040010~positive regulation of growth rate	830	21.6202	1.86742e-66	CE01878, CE32595, CE32596, CE01872, CE24366, CE24365, CE15265, CE38743, CE19785, CE05083, CE33239, CE22940, CE03991, CE38540, CE07741, CE04659, CE32593, CE01063, CE20865, CE32385, CE01889, CE24576, CE05078, CE16386, CE14052, CE27367, CE29697, CE29698, CE32583, CE35140, CE24379, CE25231, CE01856, CE40595, CE15710, CE09995, CE20849, CE07723, CE14263, CE33256, CE01081, CE14265, CE01087, CE09718, CE0…	2349	1503	6486	1.5248	3.15408e-63	4.50583e-64	3.14732e-63
GOTERM_BP_FAT	GO:0040009~regulation of growth rate	830	21.6202	2.8925e-66	CE01878, CE32595, CE32596, CE01872, CE24366, CE24365, CE15265, CE38743, CE19785, CE05083, CE33239, CE22940, CE03991, CE38540, CE07741, CE04659, CE32593, CE01063, CE20865, CE32385, CE01889, CE24576, CE05078, CE16386, CE14052, CE27367, CE29697, CE29698, CE32583, CE35140, CE24379, CE25231, CE01856, CE40595, CE15710, CE09995, CE20849, CE07723, CE14263, CE33256, CE01081, CE14265, CE01087, CE09718, CE0…	2349	1504	6486	1.52379	4.88544e-63	6.1068e-64	4.87497e-63
GOTERM_CC_FAT	GO:0005840~ribosome	133	3.46444	9.59167e-66	CE04237, CE28880, CE29188, CE09788, CE26840, CE26774, CE28379, CE26849, CE09047, CE37013, CE19125, CE07741, CE39477, CE09041, CE19381, CE24802, CE26948, CE20938, CE03278, CE39743, CE05860, CE03656, CE37229, CE31261, CE37982, CE24278, CE39542, CE19904, CE27233, CE06883, CE16012, CE01543, CE34502, CE39548, CE20731, CE39547, CE17986, CE13265, CE02283, CE07669, CE29618, CE08034, CE39852, CE22547, CE2…	1460	145	5847	3.67336	3.05974e-63	1.52987e-63	1.29373e-62
GOTERM_BP_FAT	GO:0045927~positive regulation of growth	889	23.1571	5.78727e-64	CE01878, CE32595, CE32596, CE01872, CE24366, CE24365, CE24775, CE15265, CE38743, CE19785, CE05083, CE04335, CE33239, CE22940, CE04334, CE03991, CE38540, CE07741, CE22945, CE04659, CE32593, CE01063, CE20865, CE01681, CE32385, CE01889, CE24576, CE05078, CE16386, CE33242, CE15257, CE14052, CE27367, CE29697, CE29698, CE32583, CE35140, CE24379, CE20875, CE25231, CE01856, CE40595, CE15710, CE09995, CE2…	2349	1657	6486	1.4814	9.77469e-61	1.08608e-61	9.75375e-61
SP_PIR_KEYWORDS	ribonucleoprotein	115	2.99557	2.04049e-62	CE04237, CE31510, CE14704, CE29188, CE32185, CE28379, CE29317, CE12920, CE23346, CE09047, CE19125, CE07741, CE39477, CE09644, CE19381, CE26948, CE03278, CE05860, CE39743, CE05078, CE31261, CE37229, CE19186, CE37982, CE24278, CE19904, CE06883, CE27233, CE16012, CE00410, CE01543, CE20731, CE22230, CE00122, CE17986, CE13265, CE02283, CE07669, CE20875, CE16195, CE22871, CE08034, CE22547, CE20485, CE1…	3791	117	14423	3.7395	7.91712e-60	7.91712e-60	2.83348e-59
GOTERM_BP_FAT	GO:0040008~regulation of growth	905	23.5738	3.90663e-61	CE01878, CE32595, CE32596, CE01872, CE24366, CE24365, CE24775, CE15265, CE38743, CE19785, CE05083, CE04335, CE33239, CE22940, CE04334, CE03991, CE38540, CE07741, CE22945, CE04659, CE32593, CE01063, CE20865, CE01681, CE32385, CE01889, CE24576, CE05078, CE16386, CE33242, CE15257, CE14052, CE27367, CE29697, CE29698, CE32583, CE35140, CE24379, CE20875, CE25231, CE01856, CE40595, CE15710, CE09995, CE2…	2349	1712	6486	1.45962	6.59831e-58	6.59831e-59	6.58417e-58
GOTERM_CC_FAT	GO:0043228~non-membrane-bounded organelle	271	7.05913	3.40712e-58	CE00283, CE04237, CE32083, CE31510, CE07075, CE02914, CE29188, CE02619, CE28571, CE29317, CE12920, CE02618, CE09047, CE19125, CE31717, CE07741, CE09041, CE19381, CE01367, CE20938, CE05860, CE05078, CE37982, CE25038, CE24278, CE17989, CE06883, CE19904, CE16386, CE15257, CE16012, CE01543, CE34502, CE18505, CE20731, CE24761, CE07733, CE17986, CE25037, CE37950, CE07332, CE22547, CE28834, CE29830, CE2…	1460	461	5847	2.35423	1.08687e-55	3.62291e-56	4.59556e-55
GOTERM_CC_FAT	GO:0043232~intracellular non-membrane-bounded organelle	271	7.05913	3.40712e-58	CE00283, CE04237, CE32083, CE31510, CE07075, CE02914, CE29188, CE02619, CE28571, CE29317, CE12920, CE02618, CE09047, CE19125, CE31717, CE07741, CE09041, CE19381, CE01367, CE20938, CE05860, CE05078, CE37982, CE25038, CE24278, CE17989, CE06883, CE19904, CE16386, CE15257, CE16012, CE01543, CE34502, CE18505, CE20731, CE24761, CE07733, CE17986, CE25037, CE37950, CE07332, CE22547, CE28834, CE29830, CE2…	1460	461	5847	2.35423	1.08687e-55	3.62291e-56	4.59556e-55
SP_PIR_KEYWORDS	ribosomal protein	98	2.55275	1.45802e-55	CE04237, CE29188, CE28379, CE09047, CE26849, CE19125, CE07741, CE39477, CE09041, CE19381, CE26948, CE05860, CE39743, CE03278, CE31261, CE37229, CE37982, CE24278, CE06883, CE27233, CE19904, CE16012, CE01543, CE20731, CE17986, CE13265, CE07669, CE08034, CE22547, CE20485, CE16650, CE36997, CE36996, CE18478, CE06878, CE06313, CE13433, CE00744, CE26658, CE04009, CE00004, CE12918, CE32923, CE18312, CE0…	3791	98	14423	3.80454	5.65711e-53	2.82855e-53	2.02464e-52
GOTERM_MF_FAT	GO:0003735~structural constituent of ribosome	123	3.20396	2.29018e-44	CE04237, CE28880, CE29188, CE09788, CE26840, CE26774, CE28379, CE26849, CE09047, CE37013, CE19125, CE07741, CE39477, CE19381, CE26948, CE20938, CE03278, CE39743, CE05860, CE37229, CE03656, CE24278, CE39542, CE19904, CE27233, CE06883, CE16012, CE01543, CE34502, CE39548, CE20731, CE39547, CE17986, CE13265, CE02283, CE07669, CE29618, CE08034, CE39852, CE20485, CE29830, CE16650, CE36997, CE22143, CE2…	1808	135	5388	2.71519	1.94207e-41	1.94207e-41	3.54234e-41
GOTERM_BP_FAT	GO:0040035~hermaphrodite genitalia development	388	10.1068	1.72595e-43	CE01878, CE32083, CE24366, CE24365, CE29317, CE05083, CE33239, CE34514, CE32493, CE16007, CE32494, CE22945, CE32593, CE32998, CE20865, CE15159, CE38417, CE33242, CE15257, CE14052, CE29697, CE29594, CE19377, CE29325, CE24761, CE29698, CE01548, CE24379, CE23938, CE20875, CE25231, CE04499, CE33316, CE24991, CE15710, CE32476, CE20849, CE33256, CE29583, CE36405, CE27372, CE01087, CE09718, CE01764, CE1…	2349	624	6486	1.71688	2.91513e-40	2.65011e-41	2.90888e-40
GOTERM_MF_FAT	GO:0003723~RNA binding	164	4.27195	3.34078e-43	CE04237, CE31510, CE35681, CE32185, CE04791, CE27690, CE29317, CE12920, CE39222, CE31303, CE01734, CE01538, CE01537, CE27557, CE32593, CE19224, CE01889, CE16380, CE36918, CE24278, CE07736, CE08718, CE18505, CE29697, CE22230, CE25626, CE21404, CE17986, CE29698, CE24866, CE31921, CE20875, CE36102, CE37950, CE11898, CE28932, CE27570, CE01341, CE24383, CE38524, CE20849, CE33830, CE37486, CE25121, CE2…	1808	205	5388	2.38407	2.83298e-40	1.41649e-40	5.16736e-40
GOTERM_CC_FAT	GO:0005739~mitochondrion	141	3.67283	7.64358e-43	CE17071, CE28470, CE00285, CE13742, CE28880, CE19849, CE37708, CE00136, CE26775, CE14780, CE29047, CE09597, CE09502, CE22940, CE40973, CE07741, CE01467, CE06481, CE28160, CE07282, CE39477, CE12898, CE24802, CE02298, CE30299, CE28809, CE16968, CE37229, CE37982, CE16966, CE26950, CE03454, CE28800, CE25820, CE27233, CE28469, CE16016, CE02183, CE29222, CE10972, CE39548, CE39547, CE36262, CE37355, CE1…	1460	199	5847	2.83757	2.4383e-40	6.09575e-41	1.03097e-39
GOTERM_BP_FAT	GO:0048806~genitalia development	389	10.1328	8.59707e-43	CE01878, CE32083, CE24366, CE24365, CE29317, CE05083, CE33239, CE34514, CE32493, CE16007, CE32494, CE22945, CE32593, CE32998, CE20865, CE15159, CE38417, CE33242, CE15257, CE14052, CE29697, CE29594, CE19377, CE29325, CE24761, CE29698, CE01548, CE24379, CE23938, CE20875, CE25231, CE04499, CE33316, CE24991, CE15710, CE32476, CE20849, CE33256, CE29583, CE36405, CE27372, CE01087, CE09718, CE01764, CE1…	2349	629	6486	1.70763	1.45204e-39	1.21004e-40	1.44893e-39
GOTERM_BP_FAT	GO:0007548~sex differentiation	419	10.9143	2.58116e-42	CE01878, CE32083, CE24366, CE24365, CE27690, CE29317, CE05083, CE33239, CE34514, CE32493, CE36522, CE16007, CE32494, CE22945, CE32593, CE32998, CE20865, CE15159, CE38417, CE33242, CE15257, CE14052, CE23934, CE29697, CE29594, CE19377, CE29325, CE24761, CE29698, CE01548, CE24379, CE23938, CE20875, CE25231, CE04499, CE33316, CE24991, CE15710, CE32476, CE20849, CE33256, CE29583, CE36405, CE27372, CE0…	2349	695	6486	1.66465	4.35957e-39	3.35352e-40	4.35023e-39
GOTERM_BP_FAT	GO:0003006~reproductive developmental process	444	11.5655	6.53617e-42	CE01878, CE32083, CE24366, CE24365, CE27690, CE29317, CE05083, CE33239, CE34514, CE32493, CE36522, CE16007, CE32494, CE22945, CE32593, CE32998, CE20865, CE15159, CE01889, CE38417, CE33242, CE15257, CE14052, CE23934, CE29697, CE29594, CE19377, CE29325, CE24761, CE29698, CE01548, CE24379, CE23938, CE20875, CE25231, CE04499, CE33316, CE24991, CE15710, CE32476, CE20849, CE33256, CE25121, CE29583, CE2…	2349	751	6486	1.63244	1.10396e-38	7.88542e-40	1.10159e-38
GOTERM_BP_FAT	GO:0006396~RNA processing	133	3.46444	1.76984e-40	CE32797, CE38492, CE31656, CE00136, CE32001, CE27690, CE28379, CE12920, CE23346, CE05155, CE18988, CE38200, CE01538, CE32000, CE38201, CE38939, CE19615, CE17723, CE38938, CE38937, CE32593, CE03398, CE03277, CE15159, CE32900, CE26424, CE01889, CE05078, CE19186, CE16380, CE36918, CE39740, CE29722, CE37578, CE17049, CE08718, CE08909, CE20643, CE18505, CE29697, CE05167, CE23932, CE22230, CE25626, CE0…	2349	150	6486	2.44824	2.98926e-37	1.99284e-38	2.98286e-37
SP_PIR_KEYWORDS	rna-binding	86	2.24017	2.52226e-36	CE14704, CE31510, CE35681, CE38492, CE32185, CE04791, CE02197, CE29317, CE12920, CE01734, CE23341, CE17723, CE09644, CE32593, CE34464, CE39743, CE19186, CE36918, CE24278, CE07736, CE00410, CE29697, CE22230, CE25626, CE00122, CE17986, CE29698, CE29932, CE02283, CE24866, CE01916, CE20875, CE16195, CE36102, CE22871, CE37950, CE11898, CE01341, CE27570, CE17059, CE06668, CE38524, CE33830, CE18478, CE2…	3791	98	14423	3.33868	9.78638e-34	3.26213e-34	3.50247e-33
GOTERM_CC_FAT	GO:0031967~organelle envelope	90	2.34436	3.31849e-31	CE31866, CE00285, CE13742, CE19849, CE26775, CE27625, CE09502, CE22940, CE40973, CE06481, CE07282, CE12898, CE02298, CE28809, CE09338, CE30523, CE16966, CE03454, CE28800, CE25820, CE20129, CE16016, CE29222, CE10972, CE37355, CE11958, CE33869, CE36263, CE37950, CE37763, CE28591, CE37484, CE33258, CE09162, CE14263, CE20745, CE02327, CE10988, CE26971, CE02268, CE09617, CE21655, CE12270, CE28241, CE2…	1460	118	5847	3.0545	1.0586e-28	2.1172e-29	4.47601e-28
SP_PIR_KEYWORDS	protein biosynthesis	60	1.56291	6.24848e-31	CE16317, CE35681, CE11158, CE29495, CE20310, CE04791, CE02197, CE30325, CE18958, CE38540, CE23548, CE00078, CE31714, CE30870, CE00548, CE06580, CE33173, CE32719, CE02249, CE00543, CE33829, CE00932, CE32385, CE00291, CE17565, CE00450, CE33765, CE28801, CE18372, CE27367, CE31809, CE11954, CE05656, CE29515, CE04362, CE37225, CE29220, CE00015, CE30590, CE27570, CE36065, CE01341, CE40717, CE37820, CE2…	3791	62	14423	3.68181	2.42441e-28	6.06103e-29	8.67678e-28
SP_PIR_KEYWORDS	mitochondrion	104	2.70904	1.8789e-28	CE17071, CE28470, CE00285, CE13742, CE37708, CE00136, CE26775, CE14780, CE09597, CE01467, CE07741, CE06481, CE28160, CE39477, CE28809, CE16968, CE37229, CE37982, CE16966, CE28800, CE25820, CE27233, CE28469, CE16016, CE02183, CE10972, CE36262, CE37355, CE11958, CE36263, CE37950, CE40717, CE32446, CE37763, CE22547, CE19822, CE33258, CE09162, CE02327, CE13433, CE00004, CE32929, CE32923, CE04010, CE0…	3791	148	14423	2.67346	7.29012e-26	1.45802e-26	2.60908e-25
GOTERM_BP_FAT	GO:0034660~ncRNA metabolic process	93	2.42251	3.84349e-28	CE16317, CE29495, CE37410, CE18363, CE12920, CE05155, CE38540, CE18988, CE38200, CE01538, CE31714, CE38939, CE38201, CE19615, CE17723, CE38938, CE06580, CE38937, CE32719, CE03398, CE05078, CE19186, CE33765, CE29722, CE28801, CE37578, CE17049, CE28261, CE18372, CE38487, CE16514, CE18505, CE23932, CE29515, CE19834, CE35140, CE16195, CE37225, CE37950, CE00015, CE36588, CE27127, CE36065, CE28259, CE0…	2349	105	6486	2.44561	6.49165e-25	4.05728e-26	6.47774e-25
GOTERM_CC_FAT	GO:0044429~mitochondrial part	93	2.42251	7.71644e-28	CE00285, CE13742, CE19849, CE37708, CE00136, CE26775, CE09597, CE29047, CE09502, CE22940, CE40973, CE07741, CE06481, CE07282, CE28160, CE12898, CE24802, CE02298, CE30299, CE28809, CE16968, CE37229, CE16966, CE26950, CE03454, CE28800, CE25820, CE16016, CE29222, CE10972, CE39548, CE39547, CE37355, CE11958, CE36263, CE37950, CE13431, CE37763, CE28591, CE33258, CE09162, CE14263, CE02327, CE32929, CE0…	1460	132	5847	2.82156	2.46155e-25	4.10258e-26	1.0408e-24
GOTERM_CC_FAT	GO:0031975~envelope	91	2.37041	6.51887e-27	CE31866, CE00285, CE13742, CE19849, CE26775, CE27625, CE09502, CE22940, CE40973, CE06481, CE07282, CE12898, CE02298, CE28809, CE09338, CE30523, CE16966, CE03454, CE28800, CE25820, CE20129, CE16016, CE29222, CE10972, CE37355, CE11958, CE33869, CE36263, CE37950, CE37763, CE28591, CE37484, CE33258, CE09162, CE14263, CE20745, CE02327, CE10988, CE26971, CE02268, CE09617, CE21655, CE12270, CE31400, CE2…	1460	130	5847	2.80336	2.07952e-24	2.97074e-25	8.79271e-24
GOTERM_CC_FAT	GO:0031090~organelle membrane	111	2.89138	8.43967e-27	CE14448, CE33333, CE32796, CE00285, CE13742, CE26775, CE38743, CE22940, CE09502, CE40973, CE06481, CE07282, CE12898, CE00480, CE13457, CE37608, CE02298, CE28809, CE18906, CE16966, CE03454, CE27230, CE28800, CE25820, CE05654, CE20129, CE16016, CE36914, CE03205, CE32286, CE29222, CE10972, CE32580, CE37354, CE37355, CE36263, CE11958, CE39750, CE37950, CE36926, CE29642, CE37763, CE28591, CE33258, CE0…	1460	176	5847	2.52575	2.69226e-24	3.36532e-25	1.13835e-23
GOTERM_CC_FAT	GO:0005740~mitochondrial envelope	72	1.87549	3.26571e-24	CE00968, CE00285, CE13742, CE07987, CE19849, CE26775, CE06233, CE40009, CE22940, CE09502, CE40973, CE05298, CE15602, CE06481, CE26880, CE07282, CE11868, CE12898, CE23794, CE09693, CE00448, CE34194, CE34195, CE02298, CE28809, CE16966, CE07016, CE03454, CE25820, CE28800, CE16016, CE13291, CE29222, CE10972, CE15745, CE40718, CE20218, CE40325, CE33518, CE33519, CE16051, CE03769, CE37355, CE09081, CE0…	1460	96	5847	3.0036	1.04176e-21	1.15751e-22	4.40483e-21
GOTERM_CC_FAT	GO:0031966~mitochondrial membrane	69	1.79734	9.26189e-23	CE00968, CE00285, CE13742, CE07987, CE26775, CE06233, CE40009, CE22940, CE09502, CE40973, CE05298, CE15602, CE06481, CE26880, CE07282, CE11868, CE12898, CE23794, CE00448, CE34194, CE34195, CE02298, CE28809, CE16966, CE07016, CE03454, CE25820, CE28800, CE16016, CE13291, CE29222, CE10972, CE15745, CE40718, CE20218, CE40325, CE33518, CE33519, CE16051, CE03769, CE37355, CE09081, CE01976, CE36263, CE1…	1460	93	5847	2.9713	2.95454e-20	2.95454e-21	1.24925e-19
KEGG_PATHWAY	cel03010:Ribosome	78	2.03178	6.10615e-22	CE05493, CE04237, CE29188, CE26774, CE28379, CE21842, CE07033, CE27398, CE26849, CE09047, CE00078, CE26904, CE01571, CE25552, CE09041, CE30779, CE19381, CE26948, CE00821, CE20938, CE05860, CE02255, CE03278, CE05721, CE31261, CE00450, CE32883, CE04561, CE27328, CE09945, CE24278, CE20168, CE40119, CE19904, CE06883, CE06360, CE20169, CE31022, CE16012, CE01543, CE26896, CE01810, CE26911, CE20731, CE2…	703	78	1351	1.92176	6.53358e-20	6.53358e-20	6.86368e-19
GOTERM_CC_FAT	GO:0031974~membrane-enclosed lumen	87	2.26622	4.8412e-21	CE32083, CE02914, CE19849, CE37708, CE00136, CE09597, CE29047, CE12920, CE07741, CE00897, CE28160, CE22945, CE24802, CE30299, CE16968, CE37229, CE05078, CE19186, CE26950, CE28800, CE17989, CE28890, CE18505, CE20643, CE39548, CE39547, CE29932, CE02283, CE28171, CE40630, CE16195, CE02403, CE37950, CE13431, CE02738, CE01408, CE02270, CE07244, CE33503, CE09020, CE01087, CE32929, CE27803, CE04010, CE3…	1460	138	5847	2.52476	1.54434e-18	1.40395e-19	6.52986e-18
GOTERM_BP_FAT	GO:0034470~ncRNA processing	60	1.56291	2.05322e-19	CE40876, CE20317, CE23795, CE21692, CE19133, CE12920, CE18957, CE18988, CE05155, CE38200, CE11196, CE21123, CE01538, CE38201, CE38939, CE19615, CE17723, CE38938, CE38937, CE03398, CE01493, CE05078, CE19186, CE29722, CE37578, CE17049, CE09942, CE20643, CE18505, CE28320, CE23932, CE19834, CE16052, CE16195, CE06654, CE37950, CE29748, CE03770, CE36588, CE27127, CE36757, CE28259, CE20571, CE26926, CE1…	2349	66	6486	2.51016	3.46789e-16	2.03994e-17	3.46046e-16
SP_PIR_KEYWORDS	cytoplasm	157	4.08961	6.09559e-19	CE06997, CE35681, CE32185, CE02619, CE28571, CE38743, CE02618, CE30325, CE38540, CE38939, CE30870, CE38938, CE38937, CE15159, CE00291, CE07462, CE33765, CE30663, CE33867, CE24761, CE01253, CE20875, CE02319, CE33316, CE37950, CE07332, CE27062, CE00089, CE27063, CE28834, CE33256, CE20745, CE30856, CE18673, CE30647, CE03099, CE31506, CE31507, CE20469, CE06200, CE30749, CE01479, CE01270, CE06304, CE2…	3791	317	14423	1.88427	2.36509e-16	3.94181e-17	8.46447e-16
GOTERM_CC_FAT	GO:0019866~organelle inner membrane	58	1.51081	8.1673e-19	CE00968, CE00285, CE13742, CE07987, CE26775, CE06233, CE40009, CE22940, CE09502, CE40973, CE15602, CE06481, CE07282, CE12898, CE23794, CE11868, CE34194, CE34195, CE02298, CE28809, CE16966, CE03454, CE07016, CE25820, CE28800, CE20129, CE13291, CE29222, CE10972, CE15745, CE40718, CE20218, CE40325, CE33518, CE33519, CE16051, CE03769, CE37355, CE09081, CE01976, CE36263, CE37950, CE11980, CE09866, CE3…	1460	79	5847	2.94023	2.60537e-16	2.17114e-17	1.10161e-15
GOTERM_CC_FAT	GO:0043233~organelle lumen	81	2.10992	1.35332e-18	CE32083, CE02914, CE37708, CE00136, CE09597, CE29047, CE12920, CE07741, CE00897, CE28160, CE22945, CE24802, CE30299, CE37229, CE05078, CE16968, CE19186, CE26950, CE17989, CE28890, CE18505, CE20643, CE39548, CE39547, CE29932, CE02283, CE28171, CE40630, CE16195, CE02403, CE37950, CE13431, CE02738, CE01408, CE02270, CE07244, CE33503, CE09020, CE01087, CE32929, CE27803, CE04010, CE31878, CE25092, CE2…	1460	132	5847	2.45749	4.31709e-16	3.32084e-17	1.82537e-15
GOTERM_CC_FAT	GO:0070013~intracellular organelle lumen	81	2.10992	1.35332e-18	CE32083, CE02914, CE37708, CE00136, CE09597, CE29047, CE12920, CE07741, CE00897, CE28160, CE22945, CE24802, CE30299, CE37229, CE05078, CE16968, CE19186, CE26950, CE17989, CE28890, CE18505, CE20643, CE39548, CE39547, CE29932, CE02283, CE28171, CE40630, CE16195, CE02403, CE37950, CE13431, CE02738, CE01408, CE02270, CE07244, CE33503, CE09020, CE01087, CE32929, CE27803, CE04010, CE31878, CE25092, CE2…	1460	132	5847	2.45749	4.31709e-16	3.32084e-17	1.82537e-15
GOTERM_CC_FAT	GO:0005743~mitochondrial inner membrane	57	1.48476	2.42309e-18	CE00968, CE00285, CE13742, CE07987, CE26775, CE06233, CE40009, CE22940, CE09502, CE40973, CE15602, CE06481, CE07282, CE12898, CE23794, CE11868, CE34194, CE34195, CE02298, CE28809, CE16966, CE03454, CE07016, CE25820, CE28800, CE13291, CE29222, CE10972, CE15745, CE40718, CE20218, CE40325, CE33518, CE33519, CE16051, CE03769, CE37355, CE09081, CE01976, CE36263, CE37950, CE11980, CE09866, CE37763, CE2…	1460	78	5847	2.92658	7.72965e-16	5.52118e-17	3.26828e-15
GOTERM_MF_FAT	GO:0016887~ATPase activity	117	3.04767	5.06171e-18	CE00285, CE28373, CE28372, CE27556, CE05663, CE04424, CE31791, CE27427, CE26370, CE27353, CE28160, CE32593, CE34464, CE09901, CE03657, CE01889, CE31664, CE33241, CE07736, CE06097, CE28369, CE27418, CE36668, CE40819, CE40818, CE02219, CE19377, CE18785, CE41207, CE26853, CE01253, CE19628, CE25231, CE34000, CE17716, CE21971, CE36263, CE29064, CE05402, CE36139, CE00941, CE01341, CE15592, CE15714, CE3…	1808	180	5388	1.93706	4.29233e-15	1.43078e-15	7.82921e-15
SP_PIR_KEYWORDS	helicase	47	1.22428	1.08959e-17	CE18221, CE29563, CE34059, CE26887, CE18220, CE01466, CE31791, CE27427, CE06239, CE05718, CE11190, CE27311, CE32593, CE34464, CE09901, CE32900, CE01889, CE03657, CE39381, CE31028, CE07736, CE28369, CE28367, CE22474, CE19377, CE18785, CE27728, CE26853, CE23832, CE00839, CE29792, CE17764, CE27795, CE25231, CE21971, CE32054, CE00941, CE01341, CE15592, CE06562, CE38524, CE15894, CE37437, CE28975, CE2…	3791	57	14423	3.13707	4.2276e-15	6.03943e-16	1.51302e-14
GOTERM_BP_FAT	GO:0042254~ribosome biogenesis	45	1.17218	1.26355e-17	CE40876, CE32083, CE23795, CE08687, CE19133, CE12920, CE27398, CE38200, CE11196, CE21123, CE38201, CE33689, CE01493, CE31261, CE05078, CE17565, CE19186, CE27328, CE28890, CE17218, CE18505, CE23932, CE04360, CE02283, CE16052, CE40630, CE16195, CE37950, CE27127, CE36757, CE28259, CE20571, CE14894, CE00268, CE03583, CE08186, CE23019, CE30401, CE37862, CE09718, CE00337, CE27803, CE02624, CE20469, CE0…	2349	46	6486	2.70115	2.13413e-14	1.18563e-15	2.12956e-14
GOTERM_BP_FAT	GO:0022613~ribonucleoprotein complex biogenesis	47	1.22428	1.849e-17	CE40876, CE32083, CE23795, CE08687, CE19133, CE12920, CE27398, CE38200, CE11196, CE21123, CE38201, CE33689, CE01493, CE31261, CE05078, CE17565, CE19186, CE27328, CE28890, CE17218, CE18505, CE23932, CE04360, CE02283, CE16052, CE40630, CE16195, CE37950, CE27127, CE36757, CE28259, CE08665, CE20571, CE14894, CE00268, CE03583, CE08186, CE23019, CE30401, CE37862, CE09718, CE32964, CE33943, CE00337, CE2…	2349	49	6486	2.64847	3.12296e-14	1.64366e-15	3.11627e-14
GOTERM_BP_FAT	GO:0006399~tRNA metabolic process	63	1.64105	2.89427e-17	CE16317, CE20317, CE28096, CE21692, CE29495, CE37410, CE18363, CE25136, CE18988, CE38540, CE05155, CE01538, CE31714, CE38939, CE05814, CE19615, CE17723, CE06580, CE38938, CE38937, CE33173, CE32719, CE03398, CE33829, CE33765, CE29722, CE28801, CE37578, CE17049, CE18372, CE28261, CE09942, CE38487, CE16514, CE33722, CE18505, CE28320, CE29515, CE19834, CE35140, CE06654, CE37225, CE29748, CE00015, CE0…	2349	74	6486	2.35073	4.88843e-14	2.44421e-15	4.87795e-14
SP_PIR_KEYWORDS	mrna processing	38	0.989841	5.51231e-17	CE38492, CE28094, CE38104, CE23346, CE08945, CE17753, CE27910, CE32593, CE00446, CE03763, CE03762, CE32900, CE15159, CE01889, CE16380, CE39740, CE36918, CE32944, CE32945, CE36374, CE36574, CE36573, CE29697, CE22230, CE25626, CE00122, CE30437, CE29793, CE36572, CE29698, CE29932, CE02283, CE17941, CE21971, CE22871, CE27339, CE15592, CE06116, CE30403, CE33256, CE01891, CE25120, CE01616, CE30856, CE0…	3791	42	14423	3.4422	2.13878e-14	2.67347e-15	7.65452e-14
SMART	SM00360:RRM	66	1.7192	8.0548e-17	CE31510, CE38492, CE24366, CE31656, CE24365, CE32001, CE02197, CE29317, CE30324, CE16399, CE23341, CE32000, CE21988, CE16307, CE16308, CE26020, CE08718, CE29697, CE05167, CE25626, CE29698, CE29126, CE30080, CE31078, CE30443, CE28597, CE18963, CE17059, CE33830, CE27479, CE30856, CE18119, CE31089, CE27709, CE27708, CE04155, CE24459, CE26746, CE27480, CE01479, CE02523, CE23592, CE01075, CE08254, CE3…	1163	97	4307	2.51981	3.79696e-14	3.79696e-14	1.55431e-13
SP_PIR_KEYWORDS	nucleotide-binding	278	7.24147	2.24347e-16	CE06997, CE35897, CE00696, CE27556, CE01268, CE28571, CE01466, CE33023, CE38540, CE31717, CE31714, CE27353, CE01537, CE06583, CE02303, CE28160, CE06580, CE32593, CE17122, CE15159, CE29073, CE01889, CE08852, CE33765, CE28801, CE06097, CE30663, CE07736, CE18372, CE15257, CE36668, CE27367, CE40819, CE33867, CE17254, CE19377, CE40818, CE41207, CE18785, CE38018, CE38215, CE01547, CE24761, CE01253, CE4…	3791	689	14423	1.53507	8.61533e-14	9.54792e-15	3.10862e-13
SP_PIR_KEYWORDS	hydrolase	200	5.20969	2.35238e-16	CE28755, CE29416, CE33333, CE27556, CE02009, CE39608, CE01466, CE25043, CE33852, CE28160, CE35894, CE32593, CE30264, CE40974, CE30265, CE02705, CE01889, CE41402, CE36913, CE07736, CE30663, CE19377, CE18785, CE19527, CE25231, CE28748, CE37950, CE01341, CE33772, CE04215, CE32274, CE02733, CE38524, CE41310, CE14560, CE07721, CE25121, CE25120, CE34034, CE15326, CE30858, CE29052, CE33321, CE19500, CE1…	3791	455	14423	1.67232	8.61533e-14	8.65974e-15	3.10862e-13
GOTERM_CC_FAT	GO:0005730~nucleolus	29	0.755405	2.36661e-16	CE40876, CE37950, CE32083, CE36757, CE02914, CE14896, CE19133, CE12920, CE02270, CE11196, CE21123, CE00268, CE33689, CE33503, CE01493, CE05078, CE19186, CE27803, CE28890, CE02624, CE20469, CE05202, CE30642, CE17218, CE18505, CE31600, CE24439, CE22116, CE00816, CE02283, CE29708, CE40630, CE16195	1460	29	5847	4.00479	7.08322e-14	4.77396e-15	2.9976e-13
SP_PIR_KEYWORDS	atp-binding	230	5.99114	5.01618e-16	CE06997, CE35897, CE27556, CE01268, CE28571, CE01466, CE33023, CE38540, CE31717, CE31714, CE27353, CE06583, CE02303, CE28160, CE06580, CE32593, CE15159, CE29073, CE01889, CE08852, CE33765, CE28801, CE06097, CE18372, CE07736, CE36668, CE40819, CE33867, CE17254, CE40818, CE19377, CE41207, CE18785, CE38018, CE38215, CE01547, CE24761, CE01253, CE40155, CE12518, CE25231, CE34000, CE02319, CE36263, CE3…	3791	547	14423	1.59971	2.15383e-13	1.95399e-14	7.66054e-13
GOTERM_MF_FAT	GO:0008135~translation factor activity, nucleic acid binding	42	1.09403	7.77955e-16	CE35681, CE11158, CE20310, CE04791, CE02197, CE30325, CE18958, CE23548, CE30870, CE00548, CE02249, CE00543, CE00932, CE32385, CE00291, CE03726, CE17565, CE27367, CE31809, CE11954, CE05656, CE27322, CE35204, CE29220, CE30590, CE01341, CE27570, CE05066, CE02738, CE37820, CE37821, CE17349, CE29373, CE06668, CE38524, CE37568, CE39492, CE19822, CE40788, CE33153, CE33154, CE33155, CE00367, CE20081, CE2…	1808	45	5388	2.78142	6.59028e-13	1.64757e-13	1.19904e-12
SP_PIR_KEYWORDS	Aminoacyl-tRNA synthetase	31	0.807502	9.61876e-16	CE00015, CE16317, CE28096, CE29495, CE36065, CE37410, CE09768, CE05684, CE29472, CE18363, CE25136, CE00748, CE38540, CE31714, CE20708, CE09642, CE13435, CE06580, CE33173, CE06427, CE32719, CE40950, CE05434, CE33829, CE17479, CE24685, CE28247, CE33765, CE28801, CE28261, CE18372, CE33722, CE37710, CE35160, CE29515, CE06304, CE31906, CE35140, CE35161, CE05445, CE04861, CE37225, CE06007	3791	32	14423	3.68565	3.8769e-13	3.23075e-14	1.38778e-12
GOTERM_MF_FAT	GO:0042623~ATPase activity, coupled	92	2.39646	3.49737e-15	CE00285, CE28373, CE28372, CE27556, CE04424, CE31791, CE27427, CE27353, CE26370, CE28160, CE32593, CE34464, CE09901, CE03657, CE01889, CE31664, CE33241, CE07736, CE28369, CE36668, CE40819, CE02219, CE19377, CE40818, CE41207, CE18785, CE26853, CE19628, CE25231, CE34000, CE21971, CE17716, CE36263, CE29064, CE00941, CE36139, CE01341, CE15592, CE15714, CE39850, CE37072, CE38524, CE15894, CE07721, CE2…	1808	138	5388	1.98673	3.0127e-12	6.02518e-13	5.4956e-12
INTERPRO	IPR012677:Nucleotide-binding, alpha-beta plait	67	1.74525	3.75387e-15	CE31510, CE38492, CE24366, CE24365, CE31656, CE32001, CE02197, CE29317, CE30324, CE16399, CE23341, CE32000, CE21988, CE16307, CE16308, CE26020, CE08718, CE29697, CE05167, CE25626, CE29698, CE29126, CE30080, CE31078, CE30443, CE28597, CE18963, CE17059, CE33830, CE27479, CE30856, CE18119, CE31089, CE27709, CE27708, CE04155, CE24459, CE27480, CE01479, CE02523, CE23592, CE01075, CE08254, CE32130, CE0…	3118	97	10570	2.34154	1.12677e-11	1.12677e-11	6.79456e-12
GOTERM_BP_FAT	GO:0006397~mRNA processing	49	1.27637	4.77017e-15	CE28858, CE28094, CE38492, CE34752, CE31656, CE25485, CE38104, CE32001, CE23346, CE32000, CE08945, CE17753, CE14540, CE27910, CE32593, CE00446, CE03763, CE03762, CE32900, CE15159, CE03277, CE01889, CE16380, CE36918, CE39740, CE32944, CE32945, CE36374, CE36574, CE29697, CE18505, CE36573, CE22230, CE25626, CE00122, CE30437, CE29698, CE36572, CE29932, CE02283, CE29126, CE06519, CE39774, CE17941, CE2…	2349	55	6486	2.45996	8.06322e-12	3.83915e-13	8.04912e-12
GOTERM_CC_FAT	GO:0005783~endoplasmic reticulum	68	1.77129	9.77397e-15	CE41378, CE33333, CE20261, CE20411, CE32796, CE32953, CE32954, CE08912, CE00696, CE40737, CE18885, CE15547, CE34255, CE18884, CE34254, CE34256, CE05811, CE00897, CE18125, CE19592, CE37608, CE13457, CE01826, CE20265, CE03397, CE14716, CE18906, CE19970, CE21634, CE20348, CE30049, CE25038, CE05654, CE26851, CE36914, CE04886, CE20732, CE25037, CE09320, CE20835, CE16191, CE20214, CE37354, CE08177, CE0…	1460	114	5847	2.38882	3.11662e-12	1.94733e-13	1.31783e-11
INTERPRO	IPR000504:RNA recognition motif, RNP-1	66	1.7192	1.92619e-14	CE31510, CE38492, CE24366, CE31656, CE24365, CE32001, CE02197, CE29317, CE30324, CE16399, CE23341, CE32000, CE21988, CE16307, CE16308, CE26020, CE08718, CE29697, CE05167, CE25626, CE29698, CE29126, CE30080, CE31078, CE30443, CE28597, CE18963, CE17059, CE33830, CE27479, CE30856, CE18119, CE31089, CE27709, CE27708, CE04155, CE24459, CE26746, CE27480, CE01479, CE02523, CE23592, CE01075, CE08254, CE3…	3118	97	10570	2.30659	5.73325e-11	2.86662e-11	3.45612e-11
SMART	SM00382:AAA	65	1.69315	2.06778e-14	CE05396, CE08688, CE20613, CE34059, CE03818, CE01268, CE05663, CE01292, CE19038, CE19131, CE09540, CE27427, CE27353, CE26370, CE05718, CE09608, CE28160, CE08946, CE23997, CE09548, CE25285, CE32900, CE02256, CE39381, CE30377, CE02546, CE09874, CE06097, CE28367, CE02547, CE36668, CE38194, CE40819, CE19377, CE17254, CE40818, CE41207, CE27728, CE01547, CE26853, CE01253, CE23832, CE28132, CE40155, CE3…	1163	102	4307	2.35998	7.06235e-12	3.53118e-12	2.81442e-11
SMART	SM00487:DEXDc	45	1.17218	2.36069e-14	CE18221, CE29563, CE34059, CE26887, CE28998, CE18220, CE31791, CE35647, CE27427, CE06239, CE05718, CE11190, CE27311, CE32593, CE34464, CE09901, CE32900, CE01889, CE03657, CE39381, CE31028, CE07736, CE28369, CE22474, CE19377, CE18785, CE27728, CE26853, CE00839, CE23832, CE29792, CE25231, CE17716, CE21971, CE32054, CE00941, CE01341, CE15592, CE38524, CE28975, CE37437, CE29884, CE25121, CE33400, CE4…	1163	59	4307	2.82459	8.08753e-12	2.69584e-12	3.22298e-11
GOTERM_CC_FAT	GO:0000502~proteasome complex	30	0.781454	3.67803e-14	CE34396, CE16954, CE17915, CE05371, CE02632, CE20761, CE25941, CE19969, CE13818, CE09608, CE08946, CE26355, CE30307, CE40437, CE07571, CE36420, CE08184, CE17564, CE03368, CE28807, CE09799, CE26745, CE17253, CE09654, CE00101, CE18135, CE29280, CE01253, CE05521, CE06608, CE19527	1460	33	5847	3.64072	1.17227e-11	6.8956e-13	4.95715e-11
KEGG_PATHWAY	cel03040:Spliceosome	84	2.18807	4.122e-14	CE14704, CE31510, CE38492, CE24366, CE24365, CE32001, CE29317, CE23346, CE23341, CE27427, CE32000, CE16310, CE29626, CE32593, CE32900, CE00499, CE01889, CE22886, CE12290, CE09232, CE16380, CE08909, CE29697, CE19377, CE22230, CE18785, CE25626, CE00122, CE29793, CE26853, CE29698, CE02283, CE06519, CE28173, CE28172, CE21971, CE22871, CE05540, CE30443, CE05066, CE15592, CE17059, CE06116, CE33830, CE0…	703	95	1351	1.69924	4.40725e-12	2.20357e-12	4.62963e-11
SMART	SM00490:HELICc	45	1.17218	6.57741e-14	CE18221, CE29563, CE34059, CE26887, CE28998, CE18220, CE31791, CE35647, CE27427, CE06239, CE05718, CE11190, CE27311, CE32593, CE34464, CE09901, CE32900, CE01889, CE03657, CE39381, CE31028, CE07736, CE28369, CE22474, CE19377, CE18785, CE27728, CE26853, CE00839, CE23832, CE29792, CE25231, CE17716, CE21971, CE32054, CE00941, CE01341, CE15592, CE38524, CE28975, CE37437, CE29884, CE25121, CE33400, CE4…	1163	60	4307	2.77752	2.2478e-11	5.6195e-12	8.95839e-11
SP_PIR_KEYWORDS	mrna splicing	30	0.781454	1.73791e-13	CE22871, CE27339, CE38492, CE28094, CE15592, CE38104, CE23346, CE06116, CE30403, CE01891, CE08945, CE17753, CE27910, CE30856, CE32593, CE03025, CE00446, CE03763, CE32900, CE03762, CE03111, CE30507, CE01889, CE31089, CE16380, CE02065, CE04155, CE32944, CE30068, CE32945, CE36374, CE01277, CE36574, CE29697, CE36573, CE22230, CE25626, CE01479, CE00122, CE29149, CE31145, CE29793, CE29698, CE36572, CE3…	3791	33	14423	3.45867	6.7415e-11	5.18574e-12	2.41274e-10
SP_PIR_KEYWORDS	Chaperone	33	0.859599	4.83924e-13	CE29569, CE20337, CE33316, CE28255, CE13742, CE05680, CE07987, CE27242, CE14726, CE02985, CE27991, CE00827, CE00423, CE16437, CE24546, CE30647, CE01234, CE16015, CE13229, CE21655, CE28800, CE11318, CE39722, CE24911, CE03412, CE13349, CE21562, CE15745, CE03057, CE23815, CE05441, CE33518, CE01057, CE31540, CE05160, CE24236, CE02262, CE02319, CE05162	3791	39	14423	3.21922	1.87771e-10	1.34123e-11	6.72018e-10
INTERPRO	IPR014001:DEAD-like helicase, N-terminal	45	1.17218	9.665e-13	CE18221, CE29563, CE34059, CE26887, CE28998, CE18220, CE31791, CE35647, CE27427, CE06239, CE05718, CE11190, CE27311, CE32593, CE34464, CE09901, CE32900, CE01889, CE03657, CE39381, CE31028, CE07736, CE28369, CE22474, CE19377, CE18785, CE27728, CE26853, CE00839, CE23832, CE29792, CE25231, CE17716, CE21971, CE32054, CE00941, CE01341, CE15592, CE38524, CE28975, CE37437, CE29884, CE25121, CE33400, CE4…	3118	59	10570	2.58559	2.88485e-09	9.61617e-10	1.73929e-09
GOTERM_BP_FAT	GO:0016071~mRNA metabolic process	53	1.38057	1.46262e-12	CE28858, CE28094, CE38492, CE34752, CE31656, CE25485, CE38104, CE32001, CE23346, CE32000, CE08945, CE17753, CE27910, CE14540, CE32593, CE00446, CE03763, CE03762, CE32900, CE15159, CE03277, CE01889, CE16380, CE36918, CE39740, CE32944, CE32945, CE28367, CE36374, CE36574, CE29697, CE18505, CE36573, CE22230, CE25626, CE00122, CE30437, CE23280, CE29698, CE36572, CE00839, CE29932, CE02283, CE29126, CE0…	2349	66	6486	2.21731	2.47034e-09	1.12288e-10	2.46505e-09
INTERPRO	IPR012340:Nucleic acid-binding, OB-fold	35	0.911696	1.77479e-12	CE00015, CE07984, CE04405, CE05684, CE21842, CE29373, CE27690, CE22465, CE21767, CE19038, CE06668, CE38540, CE18478, CE02249, CE37480, CE37481, CE01889, CE05860, CE24746, CE19148, CE08392, CE28247, CE03558, CE09874, CE12296, CE10598, CE36030, CE00768, CE13120, CE05747, CE17962, CE38018, CE18920, CE04448, CE00415, CE31906, CE12414, CE04861, CE34320, CE06007	3118	41	10570	2.8939	5.29779e-09	1.32445e-09	3.19406e-09
SP_PIR_KEYWORDS	proteasome	28	0.729357	1.96177e-12	CE34396, CE16954, CE17915, CE05371, CE02632, CE25941, CE19969, CE13818, CE09608, CE08946, CE26355, CE30307, CE07571, CE40437, CE36420, CE08184, CE17564, CE03368, CE09799, CE26745, CE17253, CE09654, CE18135, CE00101, CE29280, CE01253, CE05521, CE06608, CE19527	3791	31	14423	3.43636	7.61164e-10	5.07443e-11	2.72415e-09
INTERPRO	IPR014021:Helicase, superfamily 1 and 2, ATP-binding	44	1.14613	2.47348e-12	CE18221, CE29563, CE34059, CE26887, CE28998, CE18220, CE31791, CE35647, CE27427, CE06239, CE05718, CE11190, CE27311, CE32593, CE34464, CE09901, CE32900, CE01889, CE03657, CE39381, CE31028, CE07736, CE28369, CE22474, CE19377, CE18785, CE27728, CE26853, CE00839, CE23832, CE29792, CE25231, CE17716, CE21971, CE32054, CE00941, CE01341, CE15592, CE38524, CE28975, CE37437, CE29884, CE25121, CE33400, CE4…	3118	58	10570	2.57172	7.3833e-09	1.47666e-09	4.45142e-09
GOTERM_MF_FAT	GO:0000166~nucleotide binding	478	12.4512	2.50237e-12	CE32595, CE32596, CE24366, CE24365, CE27556, CE18363, CE11776, CE29317, CE35540, CE16399, CE38540, CE32493, CE01537, CE27353, CE32494, CE32593, CE15159, CE01889, CE24193, CE16116, CE38417, CE18372, CE07736, CE15257, CE36668, CE27367, CE29697, CE19377, CE24761, CE01547, CE05767, CE29698, CE35140, CE32982, CE35281, CE25231, CE33316, CE05870, CE40595, CE05066, CE27670, CE24991, CE15714, CE24993, CE3…	1808	1127	5388	1.26396	2.12198e-09	3.53663e-10	3.87048e-09
INTERPRO	IPR001650:DNA/RNA helicase, C-terminal	45	1.17218	2.5917e-12	CE18221, CE29563, CE34059, CE26887, CE28998, CE18220, CE31791, CE35647, CE27427, CE06239, CE05718, CE11190, CE27311, CE32593, CE34464, CE09901, CE32900, CE01889, CE03657, CE39381, CE31028, CE07736, CE28369, CE22474, CE19377, CE18785, CE27728, CE26853, CE00839, CE23832, CE29792, CE25231, CE17716, CE21971, CE32054, CE00941, CE01341, CE15592, CE38524, CE28975, CE37437, CE29884, CE25121, CE33400, CE4…	3118	60	10570	2.5425	7.73624e-09	1.28937e-09	4.66421e-09
SP_PIR_KEYWORDS	transit peptide	54	1.40662	2.68514e-12	CE06441, CE33612, CE28470, CE37708, CE11420, CE00136, CE14780, CE09597, CE35851, CE03351, CE09540, CE01467, CE07741, CE06481, CE28160, CE34194, CE34195, CE28809, CE37229, CE37982, CE27233, CE28469, CE02183, CE03411, CE10972, CE01643, CE20218, CE27322, CE40325, CE36262, CE17940, CE01976, CE36263, CE05227, CE00832, CE27647, CE11980, CE40717, CE32446, CE16575, CE24890, CE13473, CE19822, CE39288, CE0…	3791	85	14423	2.417	1.04185e-09	6.51157e-11	3.72871e-09
INTERPRO	IPR003593:ATPase, AAA+ type, core	65	1.69315	2.87991e-12	CE05396, CE08688, CE20613, CE34059, CE03818, CE01268, CE05663, CE01292, CE19038, CE19131, CE09540, CE27427, CE27353, CE26370, CE05718, CE09608, CE28160, CE08946, CE23997, CE09548, CE25285, CE32900, CE02256, CE39381, CE30377, CE02546, CE09874, CE06097, CE28367, CE02547, CE36668, CE38194, CE40819, CE19377, CE17254, CE40818, CE41207, CE27728, CE01547, CE26853, CE01253, CE23832, CE28132, CE40155, CE3…	3118	102	10570	2.16029	8.59656e-09	1.22808e-09	5.1829e-09
GOTERM_CC_FAT	GO:0033279~ribosomal subunit	22	0.573066	3.29701e-12	CE06441, CE04237, CE01030, CE01031, CE26840, CE19125, CE29835, CE07741, CE24802, CE03278, CE37229, CE14030, CE32883, CE09945, CE00100, CE30023, CE06360, CE01810, CE00854, CE05849, CE20731, CE05747, CE39867, CE18920, CE11024, CE22195	1460	22	5847	4.00479	1.05175e-09	5.84307e-11	4.44706e-09
GOTERM_MF_FAT	GO:0008026~ATP-dependent helicase activity	46	1.19823	6.16563e-12	CE18221, CE29563, CE34059, CE26887, CE28998, CE18220, CE31791, CE27427, CE06239, CE05718, CE11190, CE27311, CE32593, CE34464, CE23725, CE09901, CE01889, CE03657, CE39381, CE31028, CE07736, CE28369, CE22474, CE19377, CE02219, CE18785, CE27728, CE26853, CE23832, CE00839, CE17764, CE25231, CE17716, CE21971, CE32054, CE00941, CE01341, CE15592, CE06562, CE38524, CE15894, CE28975, CE37437, CE29884, CE2…	1808	58	5388	2.36352	5.22845e-09	7.46921e-10	9.53669e-09
GOTERM_MF_FAT	GO:0070035~purine NTP-dependent helicase activity	46	1.19823	6.16563e-12	CE18221, CE29563, CE34059, CE26887, CE28998, CE18220, CE31791, CE27427, CE06239, CE05718, CE11190, CE27311, CE32593, CE34464, CE23725, CE09901, CE01889, CE03657, CE39381, CE31028, CE07736, CE28369, CE22474, CE19377, CE02219, CE18785, CE27728, CE26853, CE23832, CE00839, CE17764, CE25231, CE17716, CE21971, CE32054, CE00941, CE01341, CE15592, CE06562, CE38524, CE15894, CE28975, CE37437, CE29884, CE2…	1808	58	5388	2.36352	5.22845e-09	7.46921e-10	9.53669e-09
SP_PIR_KEYWORDS	Initiation factor	24	0.625163	7.16985e-12	CE30590, CE35681, CE01341, CE27570, CE37820, CE20310, CE37821, CE04791, CE17349, CE02197, CE38524, CE18958, CE30325, CE23548, CE30870, CE00367, CE00543, CE00932, CE20081, CE00291, CE16227, CE17565, CE27702, CE27367, CE17331, CE17962, CE31809, CE11954, CE29707, CE26974, CE32821, CE29220	3791	25	14423	3.65236	2.78189e-09	1.63641e-10	9.95617e-09
SP_PIR_KEYWORDS	rrna processing	22	0.573066	1.02582e-11	CE01493, CE37950, CE05078, CE19186, CE00337, CE27803, CE36757, CE20571, CE19133, CE20469, CE12920, CE30642, CE17217, CE23932, CE22116, CE11196, CE21123, CE00816, CE30685, CE03583, CE16052, CE16195, CE37862	3791	22	14423	3.80454	3.9802e-09	2.21122e-10	1.42448e-08
GOTERM_MF_FAT	GO:0003743~translation initiation factor activity	30	0.781454	2.32767e-11	CE30590, CE35681, CE01341, CE27570, CE02738, CE37820, CE20310, CE37821, CE04791, CE17349, CE29373, CE06668, CE02197, CE38524, CE18958, CE30325, CE23548, CE30870, CE00367, CE00543, CE00932, CE20081, CE00291, CE17565, CE27214, CE16227, CE27702, CE27367, CE17331, CE17962, CE11954, CE31809, CE29707, CE22051, CE35204, CE26974, CE29220, CE32821	1808	32	5388	2.79383	1.97387e-08	2.46733e-09	3.60033e-08
SP_PIR_KEYWORDS	protein transport	53	1.38057	2.33686e-11	CE07351, CE31866, CE14448, CE13742, CE01778, CE07987, CE00696, CE06238, CE16047, CE33239, CE39501, CE05298, CE06481, CE18121, CE00448, CE01826, CE10836, CE28809, CE09338, CE06451, CE16966, CE11494, CE27230, CE05594, CE28800, CE25039, CE25820, CE22740, CE16016, CE32286, CE15745, CE09675, CE33518, CE16051, CE40630, CE16194, CE23635, CE29752, CE37950, CE31365, CE26152, CE25677, CE13473, CE37484, CE3…	3791	86	14423	2.34466	9.06703e-09	4.77212e-10	3.24502e-08
GOTERM_BP_FAT	GO:0016072~rRNA metabolic process	30	0.781454	2.83067e-11	CE40876, CE37950, CE23795, CE27127, CE36757, CE28259, CE20571, CE19133, CE12920, CE38200, CE11196, CE21123, CE38201, CE14894, CE03583, CE23019, CE37862, CE01493, CE09718, CE05078, CE19186, CE00337, CE27803, CE20469, CE30642, CE18505, CE23932, CE22116, CE00816, CE30685, CE16052, CE40440, CE16195	2349	31	6486	2.6721	4.781e-08	2.0787e-09	4.77075e-08
GOTERM_BP_FAT	GO:0006364~rRNA processing	30	0.781454	2.83067e-11	CE40876, CE37950, CE23795, CE27127, CE36757, CE28259, CE20571, CE19133, CE12920, CE38200, CE11196, CE21123, CE38201, CE14894, CE03583, CE23019, CE37862, CE01493, CE09718, CE05078, CE19186, CE00337, CE27803, CE20469, CE30642, CE18505, CE23932, CE22116, CE00816, CE30685, CE16052, CE40440, CE16195	2349	31	6486	2.6721	4.781e-08	2.0787e-09	4.77075e-08
GOTERM_MF_FAT	GO:0004812~aminoacyl-tRNA ligase activity	36	0.937744	3.53962e-11	CE16317, CE28096, CE29495, CE37410, CE18363, CE25136, CE38540, CE31714, CE05814, CE09642, CE06580, CE33173, CE32719, CE33829, CE33765, CE28801, CE18372, CE28261, CE38487, CE16514, CE33722, CE29515, CE35140, CE37225, CE00015, CE36065, CE09768, CE29472, CE05684, CE00748, CE20708, CE41029, CE13435, CE01346, CE06427, CE40950, CE05434, CE17479, CE28247, CE24685, CE37710, CE24450, CE35160, CE06304, CE3…	1808	42	5388	2.55436	3.00159e-08	3.3351e-09	5.4749e-08
GOTERM_MF_FAT	GO:0016875~ligase activity, forming carbon-oxygen bonds	36	0.937744	3.53962e-11	CE16317, CE28096, CE29495, CE37410, CE18363, CE25136, CE38540, CE31714, CE05814, CE09642, CE06580, CE33173, CE32719, CE33829, CE33765, CE28801, CE18372, CE28261, CE38487, CE16514, CE33722, CE29515, CE35140, CE37225, CE00015, CE36065, CE09768, CE29472, CE05684, CE00748, CE20708, CE41029, CE13435, CE01346, CE06427, CE40950, CE05434, CE17479, CE28247, CE24685, CE37710, CE24450, CE35160, CE06304, CE3…	1808	42	5388	2.55436	3.00159e-08	3.3351e-09	5.4749e-08
GOTERM_MF_FAT	GO:0016876~ligase activity, forming aminoacyl-tRNA and related compounds	36	0.937744	3.53962e-11	CE16317, CE28096, CE29495, CE37410, CE18363, CE25136, CE38540, CE31714, CE05814, CE09642, CE06580, CE33173, CE32719, CE33829, CE33765, CE28801, CE18372, CE28261, CE38487, CE16514, CE33722, CE29515, CE35140, CE37225, CE00015, CE36065, CE09768, CE29472, CE05684, CE00748, CE20708, CE41029, CE13435, CE01346, CE06427, CE40950, CE05434, CE17479, CE28247, CE24685, CE37710, CE24450, CE35160, CE06304, CE3…	1808	42	5388	2.55436	3.00159e-08	3.3351e-09	5.4749e-08
SP_PIR_KEYWORDS	ribosome biogenesis	21	0.547017	3.74351e-11	CE32083, CE05078, CE19186, CE00337, CE27803, CE36757, CE28890, CE02624, CE19133, CE05202, CE17218, CE31600, CE22116, CE11196, CE21123, CE00268, CE30118, CE08186, CE03583, CE33689, CE16195, CE40630, CE37862	3791	21	14423	3.80454	1.45248e-08	7.26242e-10	5.19833e-08
GOTERM_MF_FAT	GO:0004386~helicase activity	54	1.40662	4.1742e-11	CE18221, CE29563, CE34059, CE26887, CE28998, CE18220, CE01466, CE31791, CE35647, CE27427, CE06239, CE05718, CE11190, CE27311, CE32593, CE34464, CE23725, CE09901, CE32900, CE01889, CE03657, CE39381, CE31028, CE07736, CE28369, CE28367, CE22474, CE19377, CE02219, CE17254, CE18785, CE27728, CE26853, CE23832, CE00839, CE29792, CE27795, CE17764, CE25231, CE17716, CE21971, CE32054, CE00941, CE01341, CE1…	1808	75	5388	2.14566	3.53972e-08	3.53972e-09	6.45644e-08
GOTERM_BP_FAT	GO:0006457~protein folding	51	1.32847	5.37688e-11	CE29569, CE06805, CE08912, CE27242, CE27892, CE27991, CE00827, CE24152, CE20265, CE25189, CE16015, CE13229, CE26851, CE27567, CE20371, CE24911, CE20374, CE03412, CE01057, CE39158, CE24236, CE02319, CE05162, CE20337, CE33316, CE03588, CE28255, CE05680, CE40162, CE17506, CE02985, CE01596, CE27878, CE00423, CE21417, CE39621, CE16437, CE21415, CE39622, CE24546, CE30647, CE22213, CE17730, CE32410, CE2…	2349	66	6486	2.13364	9.08154e-08	3.78398e-09	9.06208e-08
GOTERM_CC_FAT	GO:0012505~endomembrane system	54	1.40662	1.00835e-10	CE31866, CE14448, CE33333, CE32796, CE03145, CE20315, CE27625, CE34255, CE34254, CE34256, CE16047, CE27001, CE00480, CE18121, CE09605, CE37608, CE13457, CE18906, CE09338, CE06451, CE30523, CE21634, CE11494, CE27230, CE05594, CE05654, CE36914, CE03205, CE20129, CE32286, CE09675, CE38393, CE09320, CE20214, CE32580, CE37354, CE33869, CE39750, CE31172, CE36926, CE36244, CE16898, CE29642, CE37484, CE2…	1460	95	5847	2.27641	3.21663e-08	1.69296e-09	1.36007e-07
GOTERM_CC_FAT	GO:0031981~nuclear lumen	49	1.27637	2.53615e-10	CE40876, CE32083, CE02914, CE38104, CE19133, CE12920, CE11196, CE21123, CE33689, CE22945, CE01493, CE36156, CE05078, CE19186, CE17989, CE28890, CE17218, CE18505, CE20643, CE24439, CE29932, CE02283, CE21197, CE28171, CE40630, CE16195, CE02403, CE37950, CE36757, CE02738, CE14896, CE01408, CE02270, CE00268, CE33503, CE16234, CE24545, CE37862, CE09020, CE01087, CE24544, CE27803, CE33369, CE25092, CE1…	1460	84	5847	2.33613	8.09033e-08	4.04516e-09	3.42079e-07
GOTERM_CC_FAT	GO:0005694~chromosome	55	1.43266	3.51978e-10	CE40280, CE03287, CE00283, CE37546, CE31510, CE07075, CE02456, CE20613, CE06544, CE12284, CE29317, CE12282, CE04475, CE35852, CE17421, CE04479, CE10538, CE06184, CE13585, CE26800, CE01367, CE02450, CE00219, CE11492, CE03657, CE25038, CE17989, CE16386, CE01414, CE05165, CE08542, CE04434, CE37396, CE24761, CE07733, CE07426, CE06164, CE25037, CE16191, CE20213, CE39251, CE17716, CE16194, CE00942, CE3…	1460	100	5847	2.20264	1.12281e-07	5.34671e-09	4.74751e-07
INTERPRO	IPR011545:DNA/RNA helicase, DEAD/DEAH box type, N-terminal	31	0.807502	3.80157e-10	CE18221, CE34059, CE26887, CE18220, CE31791, CE27427, CE06239, CE05718, CE11190, CE32593, CE34464, CE09901, CE39381, CE31028, CE07736, CE28369, CE22474, CE19377, CE18785, CE27728, CE26853, CE23832, CE00839, CE25231, CE21971, CE32054, CE00941, CE01341, CE38524, CE37437, CE28975, CE29884, CE25121, CE33400, CE40452, CE03025, CE36079, CE29052, CE27019, CE00337, CE34419, CE29195, CE29675, CE37302, CE3…	3118	38	10570	2.76552	1.13477e-06	1.41846e-07	6.84156e-07
SP_PIR_KEYWORDS	mitochondrion inner membrane	32	0.83355	4.32442e-10	CE37950, CE00285, CE11980, CE13742, CE07987, CE37763, CE26775, CE13473, CE09162, CE06481, CE39995, CE02327, CE23794, CE34194, CE02229, CE34195, CE00474, CE16966, CE18826, CE09617, CE21655, CE25820, CE28800, CE20469, CE10972, CE15745, CE40718, CE20218, CE29950, CE40325, CE05347, CE33518, CE03769, CE16051, CE33519, CE37355, CE09081, CE01976, CE36263	3791	43	14423	2.83128	1.67787e-07	7.98988e-09	6.00498e-07
INTERPRO	IPR014014:RNA helicase, DEAD-box type, Q motif	22	0.573066	9.11879e-10	CE18221, CE01341, CE34059, CE26887, CE38524, CE18220, CE37437, CE27427, CE29884, CE25121, CE06239, CE33400, CE05718, CE11190, CE32593, CE03025, CE29052, CE09901, CE39381, CE34419, CE00337, CE07736, CE28369, CE29675, CE37302, CE22474, CE37303, CE19377, CE18785, CE27728, CE26853, CE00839, CE24451, CE23832, CE09012, CE37043, CE25231, CE01338, CE18219, CE32054	3118	23	10570	3.2426	2.72196e-06	3.0244e-07	1.64108e-06
SP_PIR_KEYWORDS	nucleus	284	7.39776	1.34322e-09	CE00283, CE32083, CE31510, CE07075, CE02914, CE24775, CE01268, CE38001, CE29317, CE12920, CE34619, CE22945, CE32593, CE01539, CE01367, CE32792, CE28067, CE01162, CE30478, CE00499, CE02117, CE01889, CE09338, CE05078, CE33761, CE01059, CE29076, CE37158, CE36918, CE25038, CE17989, CE20129, CE16386, CE32193, CE32194, CE20643, CE29697, CE33867, CE19377, CE22230, CE38018, CE29823, CE25626, CE07733, CE2…	3791	794	14423	1.36082	5.21169e-07	2.36895e-08	1.86522e-06
SP_PIR_KEYWORDS	endoplasmic reticulum	34	0.885647	1.99598e-09	CE20261, CE32796, CE32953, CE16898, CE32954, CE28101, CE40737, CE03972, CE05811, CE40354, CE05785, CE40355, CE07244, CE00897, CE00423, CE01081, CE00269, CE18125, CE39620, CE04736, CE37608, CE01826, CE03397, CE28284, CE19970, CE20348, CE28283, CE31878, CE03534, CE36914, CE30601, CE04886, CE03880, CE20732, CE00436, CE35919, CE21562, CE01478, CE20214, CE08177, CE40940, CE06987, CE23635	3791	49	14423	2.63988	7.7444e-07	3.36713e-08	2.77166e-06
GOTERM_BP_FAT	GO:0055085~transmembrane transport	53	1.38057	2.20647e-09	CE31866, CE27044, CE07497, CE00968, CE00285, CE13742, CE34810, CE03595, CE07987, CE18980, CE06233, CE38743, CE04424, CE15602, CE06481, CE18121, CE11868, CE34194, CE34195, CE04656, CE28809, CE09338, CE14196, CE16966, CE07016, CE33241, CE25820, CE27514, CE28800, CE13291, CE19362, CE15745, CE19628, CE29163, CE33518, CE16051, CE01976, CE36263, CE37950, CE36139, CE09866, CE06291, CE06290, CE29997, CE2…	2349	74	6486	1.9776	3.72672e-06	1.49069e-07	3.71874e-06
GOTERM_BP_FAT	GO:0006418~tRNA aminoacylation for protein translation	34	0.885647	2.21865e-09	CE16317, CE28096, CE29495, CE37410, CE18363, CE25136, CE38540, CE31714, CE05814, CE06580, CE33173, CE32719, CE33829, CE33765, CE28801, CE18372, CE28261, CE38487, CE16514, CE33722, CE29515, CE35140, CE37225, CE00015, CE36065, CE09768, CE29472, CE05684, CE00748, CE20708, CE41029, CE13435, CE01346, CE06427, CE40950, CE05434, CE17479, CE28247, CE24685, CE37710, CE35160, CE06304, CE31906, CE40134, CE3…	2349	40	6486	2.347	3.74729e-06	1.44127e-07	3.73927e-06
GOTERM_BP_FAT	GO:0043038~amino acid activation	34	0.885647	2.21865e-09	CE16317, CE28096, CE29495, CE37410, CE18363, CE25136, CE38540, CE31714, CE05814, CE06580, CE33173, CE32719, CE33829, CE33765, CE28801, CE18372, CE28261, CE38487, CE16514, CE33722, CE29515, CE35140, CE37225, CE00015, CE36065, CE09768, CE29472, CE05684, CE00748, CE20708, CE41029, CE13435, CE01346, CE06427, CE40950, CE05434, CE17479, CE28247, CE24685, CE37710, CE35160, CE06304, CE31906, CE40134, CE3…	2349	40	6486	2.347	3.74729e-06	1.44127e-07	3.73927e-06
GOTERM_BP_FAT	GO:0043039~tRNA aminoacylation	34	0.885647	2.21865e-09	CE16317, CE28096, CE29495, CE37410, CE18363, CE25136, CE38540, CE31714, CE05814, CE06580, CE33173, CE32719, CE33829, CE33765, CE28801, CE18372, CE28261, CE38487, CE16514, CE33722, CE29515, CE35140, CE37225, CE00015, CE36065, CE09768, CE29472, CE05684, CE00748, CE20708, CE41029, CE13435, CE01346, CE06427, CE40950, CE05434, CE17479, CE28247, CE24685, CE37710, CE35160, CE06304, CE31906, CE40134, CE3…	2349	40	6486	2.347	3.74729e-06	1.44127e-07	3.73927e-06
GOTERM_BP_FAT	GO:0008380~RNA splicing	35	0.911696	3.27919e-09	CE28858, CE28094, CE38492, CE38104, CE23346, CE08945, CE17753, CE27910, CE32593, CE00446, CE03763, CE03762, CE32900, CE01889, CE16380, CE32944, CE32945, CE36374, CE36574, CE36573, CE29697, CE22230, CE25626, CE00122, CE30437, CE36572, CE29698, CE02283, CE06519, CE21971, CE22871, CE27339, CE15592, CE08665, CE05372, CE06116, CE30403, CE01891, CE30856, CE03025, CE03111, CE30507, CE32964, CE33943, CE3…	2349	42	6486	2.30098	5.53853e-06	2.05131e-07	5.52668e-06
COG_ONTOLOGY	Translation, ribosomal structure and biogenesis	52	1.35452	4.47949e-09	CE30462, CE20960, CE26840, CE30059, CE18363, CE24467, CE27690, CE24468, CE01734, CE31303, CE27621, CE21123, CE01922, CE01538, CE32859, CE08804, CE32993, CE19381, CE20267, CE38501, CE33829, CE02146, CE26424, CE19188, CE29722, CE03826, CE39542, CE28261, CE39388, CE09942, CE39389, CE31921, CE26815, CE01916, CE37950, CE28932, CE23118, CE05066, CE05684, CE18307, CE05586, CE29373, CE34896, CE16650, CE2…	396	68	960	1.85383	1.97097e-07	1.97097e-07	4.19089e-06
GOTERM_CC_FAT	GO:0016469~proton-transporting two-sector ATPase complex	30	0.781454	4.70432e-09	CE27044, CE07497, CE00968, CE00285, CE36139, CE03595, CE18980, CE09866, CE06291, CE06290, CE06233, CE29997, CE38743, CE29684, CE04424, CE29133, CE15602, CE11868, CE34194, CE34195, CE14196, CE09719, CE18826, CE07016, CE33241, CE27514, CE13291, CE19362, CE10604, CE19628, CE29950, CE06974, CE36491, CE22210, CE03574, CE01976, CE36263	1460	43	5847	2.79404	1.50068e-06	6.82126e-08	6.34523e-06
SP_PIR_KEYWORDS	translocation	17	0.442824	6.46678e-09	CE28809, CE31866, CE37950, CE09338, CE13742, CE16966, CE07987, CE21655, CE28800, CE25820, CE20469, CE13473, CE37484, CE01621, CE15745, CE05785, CE06481, CE33518, CE18121, CE16051	3791	17	14423	3.80454	2.50911e-06	1.04546e-07	8.97991e-06
SP_PIR_KEYWORDS	ligase	44	1.14613	6.94375e-09	CE33612, CE00283, CE16317, CE04713, CE31652, CE35897, CE29495, CE00136, CE09784, CE03351, CE38540, CE31714, CE01535, CE06580, CE33173, CE32719, CE33829, CE34538, CE33765, CE16309, CE18084, CE28801, CE03863, CE18372, CE00216, CE37396, CE29515, CE40719, CE37225, CE05227, CE39093, CE00015, CE36065, CE05684, CE29472, CE40394, CE20708, CE13435, CE37480, CE06427, CE37481, CE40950, CE05434, CE05449, CE1…	3791	74	14423	2.26216	2.69417e-06	1.07767e-07	9.64225e-06
GOTERM_MF_FAT	GO:0005198~structural molecule activity	178	4.63662	7.23477e-09	CE04237, CE35683, CE29188, CE02619, CE02618, CE04335, CE09047, CE04334, CE19125, CE07741, CE00480, CE19381, CE20938, CE05860, CE24278, CE06883, CE19904, CE15257, CE16012, CE01543, CE34502, CE20731, CE17986, CE33869, CE29830, CE20849, CE29835, CE30142, CE16521, CE06878, CE06313, CE14365, CE33770, CE18673, CE12918, CE29308, CE31506, CE31507, CE05202, CE05747, CE24843, CE02131, CE41042, CE11420, CE2…	1808	374	5388	1.41833	6.13507e-06	5.57735e-07	1.11904e-05
GOTERM_MF_FAT	GO:0034062~RNA polymerase activity	24	0.625163	9.16229e-09	CE39091, CE20986, CE27140, CE27997, CE00225, CE30653, CE22465, CE18986, CE01426, CE06667, CE29979, CE37860, CE01162, CE02117, CE31330, CE24028, CE22157, CE05629, CE26662, CE25620, CE23831, CE14750, CE08817, CE04448, CE20710, CE28300	1808	26	5388	2.75085	7.76959e-06	6.47468e-07	1.41718e-05
SP_PIR_KEYWORDS	dna replication	23	0.599114	1.09149e-08	CE29749, CE04405, CE01268, CE19038, CE21767, CE37480, CE37481, CE11492, CE37518, CE08392, CE24028, CE03558, CE17767, CE09874, CE32262, CE09308, CE05595, CE36030, CE01414, CE00874, CE08542, CE38018, CE00415, CE28840, CE17734, CE00331	3791	28	14423	3.12516	4.23498e-06	1.62884e-07	1.51567e-05
GOTERM_MF_FAT	GO:0051082~unfolded protein binding	29	0.755405	2.03711e-08	CE29569, CE20337, CE33316, CE06805, CE28255, CE05680, CE40162, CE02985, CE27991, CE00827, CE00423, CE39621, CE16437, CE39622, CE24546, CE20265, CE30647, CE01234, CE16015, CE13229, CE24911, CE08631, CE03412, CE13349, CE21562, CE28980, CE09016, CE23815, CE05441, CE01057, CE31540, CE39158, CE24236, CE02262, CE02319, CE05162	1808	35	5388	2.46922	1.72746e-05	1.32882e-06	3.15091e-05
GOTERM_MF_FAT	GO:0003899~DNA-directed RNA polymerase activity	23	0.599114	2.44196e-08	CE39091, CE20986, CE27997, CE00225, CE30653, CE22465, CE18986, CE01426, CE06667, CE29979, CE37860, CE01162, CE02117, CE31330, CE24028, CE22157, CE05629, CE26662, CE25620, CE23831, CE14750, CE08817, CE04448, CE20710, CE28300	1808	25	5388	2.74168	2.07076e-05	1.47913e-06	3.7771e-05
GOTERM_CC_FAT	GO:0046930~pore complex	18	0.468872	2.6986e-08	CE31866, CE26971, CE09338, CE30523, CE03145, CE27625, CE20315, CE26832, CE37484, CE01621, CE09675, CE05298, CE20745, CE27001, CE30319, CE18111, CE18121, CE09605, CE18112, CE10988, CE29443, CE33869	1460	20	5847	3.60432	8.6085e-06	3.74284e-07	3.6399e-05
GOTERM_BP_FAT	GO:0006259~DNA metabolic process	79	2.05783	3.49557e-08	CE38407, CE32797, CE01268, CE39872, CE12284, CE12282, CE25043, CE31791, CE27427, CE01539, CE37608, CE32998, CE32718, CE16306, CE24669, CE33761, CE36914, CE00874, CE02219, CE19377, CE38018, CE26853, CE00415, CE29064, CE19434, CE29376, CE00941, CE04405, CE19915, CE15894, CE10090, CE37480, CE16950, CE01089, CE37481, CE21149, CE29053, CE32262, CE26746, CE11330, CE25501, CE24832, CE23880, CE17139, CE2…	2349	131	6486	1.66514	5.90384e-05	2.10857e-06	5.89136e-05
GOTERM_BP_FAT	GO:0008033~tRNA processing	29	0.755405	4.16744e-08	CE29748, CE03770, CE20317, CE36588, CE21692, CE18988, CE26926, CE05155, CE01538, CE38939, CE19615, CE17723, CE38938, CE38937, CE03398, CE31971, CE22211, CE29722, CE37578, CE17049, CE09942, CE23690, CE24787, CE18505, CE28320, CE30119, CE19834, CE19506, CE19505, CE06654, CE15201, CE39320, CE12576	2349	34	6486	2.35512	7.03856e-05	2.42717e-06	7.02372e-05
SP_PIR_KEYWORDS	Isomerase	33	0.859599	4.65316e-08	CE03588, CE08912, CE40737, CE12284, CE03972, CE12282, CE27892, CE17506, CE05155, CE01596, CE27878, CE00897, CE01538, CE21417, CE24152, CE06184, CE26944, CE21415, CE31076, CE22213, CE17566, CE25189, CE17730, CE32410, CE32411, CE31878, CE03099, CE30601, CE27567, CE03880, CE20371, CE36681, CE04286, CE38295, CE20374, CE22150, CE24686, CE00733, CE07921, CE02420, CE16195	3791	51	14423	2.46176	1.80541e-05	6.68676e-07	6.46148e-05
SP_PIR_KEYWORDS	wd repeat	55	1.43266	4.82672e-08	CE40876, CE35681, CE38314, CE20310, CE10584, CE38104, CE30325, CE05083, CE06090, CE16634, CE11860, CE27713, CE11196, CE32621, CE25615, CE25614, CE13295, CE09338, CE03274, CE15742, CE34502, CE05657, CE16629, CE21113, CE28982, CE17294, CE40775, CE34506, CE16862, CE26338, CE37529, CE41213, CE27127, CE39597, CE05372, CE37820, CE37821, CE24796, CE29136, CE00901, CE11944, CE14894, CE18578, CE03583, CE1…	3791	106	14423	1.97405	1.87275e-05	6.68846e-07	6.70249e-05
GOTERM_CC_FAT	GO:0044427~chromosomal part	40	1.04194	5.49924e-08	CE37546, CE31510, CE07075, CE02456, CE20613, CE00942, CE36851, CE06544, CE17059, CE29317, CE04501, CE04475, CE17421, CE04479, CE10538, CE05477, CE13585, CE01367, CE08182, CE26800, CE01089, CE05471, CE02450, CE11492, CE00219, CE24748, CE37518, CE03657, CE24028, CE25038, CE21378, CE03253, CE03252, CE16386, CE05165, CE41465, CE04434, CE07733, CE20718, CE07426, CE06164, CE25037, CE16191, CE20213, CE3…	1460	71	5847	2.25622	1.75424e-05	7.30941e-07	7.41743e-05
GOTERM_BP_FAT	GO:0009451~RNA modification	22	0.573066	5.57142e-08	CE03770, CE11898, CE19186, CE23795, CE21692, CE24383, CE23690, CE30642, CE05155, CE18988, CE23932, CE38200, CE01538, CE30685, CE38201, CE19834, CE27557, CE17723, CE16052, CE39829, CE16195, CE03398, CE06654, CE12576	2349	23	6486	2.64112	9.40968e-05	3.1367e-06	9.38995e-05
INTERPRO	IPR003366:CUB-like region	30	0.781454	5.58414e-08	CE32403, CE32404, CE38509, CE31888, CE37842, CE35589, CE40434, CE38085, CE38086, CE18752, CE18751, CE38087, CE18750, CE38088, CE35523, CE18754, CE19492, CE38514, CE16867, CE38513, CE19717, CE18748, CE19716, CE09922, CE19718, CE19494, CE19493, CE05576, CE19360, CE32431, CE33665, CE33664, CE40917, CE06144, CE19710, CE16243, CE19711, CE38510, CE38511, CE16242, CE38512	3118	41	10570	2.48048	0.000166673	1.66685e-05	0.000100496
GOTERM_MF_FAT	GO:0022890~inorganic cation transmembrane transporter activity	51	1.32847	8.98469e-08	CE27044, CE07497, CE17071, CE00968, CE00285, CE03595, CE28373, CE28372, CE18980, CE18885, CE27556, CE06233, CE38743, CE36732, CE18884, CE04424, CE40971, CE22940, CE20171, CE38080, CE15602, CE04818, CE11868, CE09693, CE34194, CE34195, CE31664, CE07016, CE33241, CE27514, CE13291, CE19362, CE20218, CE19628, CE26622, CE01976, CE36263, CE30519, CE28939, CE36139, CE28937, CE09866, CE06291, CE06290, CE2…	1808	80	5388	1.89981	7.61872e-05	5.07933e-06	0.000138971
SP_PIR_KEYWORDS	transferase	174	4.53243	1.1285e-07	CE06997, CE28470, CE32796, CE02109, CE29811, CE29810, CE28571, CE09597, CE12920, CE33023, CE01467, CE38939, CE06583, CE02303, CE37364, CE12132, CE38938, CE01539, CE38937, CE28067, CE01162, CE15159, CE37871, CE29033, CE08852, CE07462, CE36918, CE37158, CE28469, CE08092, CE36914, CE04327, CE33867, CE23932, CE11552, CE38215, CE24761, CE24762, CE08444, CE06590, CE32580, CE40595, CE27670, CE24991, CE3…	3791	466	14423	1.42058	4.37847e-05	1.50985e-06	0.000156706
GOTERM_CC_FAT	GO:0044432~endoplasmic reticulum part	29	0.755405	1.20264e-07	CE20261, CE33333, CE32796, CE36244, CE16898, CE40737, CE03972, CE34255, CE34254, CE34256, CE05811, CE07244, CE00897, CE01081, CE39412, CE00269, CE39620, CE37608, CE13457, CE18906, CE27214, CE28284, CE12232, CE21634, CE31878, CE28283, CE05654, CE36914, CE30601, CE03880, CE21562, CE01478, CE09320, CE20214, CE37354, CE08177	1460	45	5847	2.58087	3.83636e-05	1.53457e-06	0.000162214
GOTERM_MF_FAT	GO:0015077~monovalent inorganic cation transmembrane transporter activity	41	1.06799	1.39229e-07	CE27044, CE17071, CE07497, CE00285, CE00968, CE03595, CE18980, CE06233, CE38743, CE04424, CE22940, CE20171, CE15602, CE04818, CE11868, CE09693, CE34194, CE34195, CE07016, CE33241, CE27514, CE13291, CE19362, CE20218, CE19628, CE26622, CE01976, CE36263, CE30519, CE36139, CE09866, CE06291, CE06290, CE29997, CE23259, CE29684, CE07721, CE29133, CE14265, CE29549, CE21147, CE22939, CE09719, CE18826, CE4…	1808	60	5388	2.03639	0.000118059	7.37912e-06	0.000215353
GOTERM_CC_FAT	GO:0005839~proteasome core complex	14	0.364678	1.50534e-07	CE16954, CE17564, CE05371, CE20761, CE25941, CE19969, CE26745, CE13818, CE09654, CE05521, CE30307, CE07571, CE08184, CE36420	1460	14	5847	4.00479	4.80191e-05	1.84693e-06	0.000203041
GOTERM_BP_FAT	GO:0019953~sexual reproduction	105	2.73509	1.96878e-07	CE31510, CE00696, CE27140, CE12284, CE38743, CE29317, CE12282, CE18986, CE23546, CE23547, CE31717, CE22945, CE16310, CE28067, CE02705, CE01889, CE33761, CE25038, CE27230, CE02012, CE29697, CE16096, CE16197, CE11954, CE25626, CE06127, CE25037, CE29698, CE16191, CE06519, CE35675, CE16194, CE29124, CE36588, CE03731, CE08665, CE27062, CE15592, CE06291, CE27063, CE36716, CE17059, CE19055, CE28834, CE3…	2349	192	6486	1.51002	0.000332472	1.07266e-05	0.000331814
GOTERM_MF_FAT	GO:0015078~hydrogen ion transmembrane transporter activity	40	1.04194	2.8193e-07	CE27044, CE17071, CE07497, CE00285, CE00968, CE03595, CE18980, CE06233, CE38743, CE04424, CE22940, CE20171, CE15602, CE04818, CE11868, CE09693, CE34194, CE34195, CE07016, CE33241, CE27514, CE13291, CE19362, CE20218, CE19628, CE26622, CE01976, CE36263, CE30519, CE36139, CE09866, CE06291, CE06290, CE29997, CE23259, CE29684, CE29133, CE14265, CE29549, CE21147, CE22939, CE09719, CE18826, CE41088, CE1…	1808	59	5388	2.0204	0.000239048	1.40632e-05	0.000436075
SMART	SM00320:WD40	58	1.51081	3.02472e-07	CE40876, CE38314, CE04474, CE10584, CE38104, CE30325, CE05083, CE06090, CE16634, CE13313, CE27713, CE11860, CE11196, CE32621, CE25615, CE25614, CE37057, CE19226, CE03662, CE13295, CE09338, CE03274, CE15742, CE34502, CE05657, CE16629, CE21113, CE28982, CE17294, CE40775, CE34506, CE16862, CE26338, CE37529, CE41213, CE28105, CE27127, CE39597, CE05372, CE24796, CE29136, CE00901, CE11944, CE14894, CE1…	1163	117	4307	1.83585	0.00010344	2.06889e-05	0.000412262
GOTERM_CC_FAT	GO:0045259~proton-transporting ATP synthase complex	16	0.416775	3.1714e-07	CE27044, CE00968, CE00285, CE36139, CE09719, CE18826, CE07016, CE09866, CE33241, CE27514, CE06233, CE13291, CE29133, CE15602, CE29950, CE11868, CE06974, CE03574, CE34194, CE01976, CE34195, CE36263	1460	18	5847	3.55982	0.000101163	3.74695e-06	0.000427761
GOTERM_CC_FAT	GO:0005643~nuclear pore	16	0.416775	3.1714e-07	CE31866, CE26971, CE09338, CE30523, CE03145, CE27625, CE20315, CE37484, CE26832, CE01621, CE09675, CE20745, CE27001, CE30319, CE18111, CE18121, CE09605, CE18112, CE10988, CE33869	1460	18	5847	3.55982	0.000101163	3.74695e-06	0.000427761
GOTERM_CC_FAT	GO:0044455~mitochondrial membrane part	16	0.416775	3.1714e-07	CE28809, CE00285, CE00968, CE16966, CE07016, CE09866, CE06233, CE13291, CE13473, CE39288, CE15602, CE11868, CE06974, CE33696, CE05705, CE11958	1460	18	5847	3.55982	0.000101163	3.74695e-06	0.000427761
KEGG_PATHWAY	cel00190:Oxidative phosphorylation	71	1.84944	3.65397e-07	CE33179, CE07497, CE11464, CE17071, CE00968, CE00285, CE03595, CE05514, CE01361, CE19849, CE18980, CE14780, CE06233, CE38743, CE40009, CE04424, CE22940, CE22460, CE20171, CE15602, CE38202, CE04818, CE05296, CE11868, CE09693, CE19592, CE34194, CE34195, CE26163, CE14196, CE07016, CE33241, CE08379, CE27514, CE19362, CE21933, CE10972, CE20218, CE19628, CE39300, CE09081, CE01976, CE33341, CE36263, CE0…	703	91	1351	1.4994	3.90967e-05	1.30324e-05	0.000410727
GOTERM_CC_FAT	GO:0005635~nuclear envelope	18	0.468872	3.66793e-07	CE31866, CE26971, CE09338, CE30523, CE03145, CE12270, CE20129, CE27625, CE20315, CE37484, CE26832, CE01621, CE09675, CE20745, CE27001, CE30319, CE18111, CE18121, CE09605, CE18112, CE10988, CE33869	1460	22	5847	3.27665	0.000117	4.17881e-06	0.000494733
INTERPRO	IPR000629:RNA helicase, ATP-dependent, DEAD-box, conserved site	18	0.468872	4.02672e-07	CE01341, CE34059, CE26887, CE38524, CE37437, CE27427, CE25121, CE05718, CE34464, CE36079, CE29052, CE09901, CE39381, CE34419, CE00337, CE07736, CE28369, CE29675, CE37302, CE22474, CE37303, CE19377, CE18785, CE27728, CE26853, CE24451, CE00839, CE23832, CE09012, CE37043, CE25231, CE01338, CE32054	3118	20	10570	3.05099	0.00120125	0.000109265	0.000724673
KEGG_PATHWAY	cel00970:Aminoacyl-tRNA biosynthesis	30	0.781454	5.13713e-07	CE00015, CE16317, CE28096, CE29495, CE36065, CE37410, CE09768, CE05684, CE29472, CE18363, CE25136, CE00748, CE27621, CE38540, CE20708, CE41029, CE13435, CE06580, CE33173, CE06427, CE32719, CE40950, CE05434, CE33829, CE17479, CE24685, CE28247, CE33765, CE28801, CE28261, CE18372, CE16514, CE33722, CE35160, CE06304, CE31906, CE35140, CE40134, CE35161, CE04861, CE05445, CE40133, CE37225, CE06007	703	31	1351	1.85977	5.49658e-05	1.37417e-05	0.000577443
KEGG_PATHWAY	cel00240:Pyrimidine metabolism	51	1.32847	6.18302e-07	CE00441, CE00638, CE22465, CE18986, CE01538, CE29979, CE01162, CE18855, CE31330, CE02117, CE17767, CE05595, CE05629, CE26662, CE38489, CE25620, CE00874, CE23831, CE14750, CE08817, CE25662, CE27925, CE28840, CE29598, CE28748, CE29749, CE39091, CE20986, CE00225, CE30653, CE29830, CE10792, CE06667, CE14420, CE08185, CE39207, CE06962, CE22389, CE37860, CE18143, CE24028, CE32262, CE09308, CE05842, CE2…	703	61	1351	1.60672	6.61561e-05	1.32316e-05	0.000695006
GOTERM_BP_FAT	GO:0042303~molting cycle	114	2.96952	6.43288e-07	CE34080, CE34081, CE34296, CE37806, CE03595, CE24775, CE18363, CE37162, CE12284, CE38743, CE02619, CE02618, CE12282, CE33239, CE23341, CE06508, CE09041, CE19381, CE17122, CE37212, CE30478, CE09901, CE20938, CE01889, CE05860, CE27230, CE28261, CE22740, CE33663, CE27367, CE14102, CE22230, CE00122, CE19628, CE29699, CE13265, CE06519, CE16954, CE20336, CE05540, CE33772, CE05066, CE27062, CE15592, CE1…	2349	216	6486	1.45729	0.00108592	3.3953e-05	0.00108418
GOTERM_BP_FAT	GO:0009259~ribonucleotide metabolic process	52	1.35452	7.70947e-07	CE27044, CE07981, CE29454, CE32950, CE07497, CE00968, CE00285, CE35897, CE03595, CE28373, CE28372, CE18980, CE18885, CE27556, CE06233, CE38743, CE18884, CE04424, CE15602, CE29979, CE11868, CE34194, CE34195, CE30188, CE18746, CE14196, CE31664, CE37253, CE07016, CE37254, CE18084, CE33241, CE03863, CE27514, CE29987, CE13291, CE19362, CE38489, CE19628, CE01976, CE36263, CE28748, CE36139, CE20986, CE0…	2349	81	6486	1.77261	0.00130128	3.94577e-05	0.00129933
GOTERM_BP_FAT	GO:0002009~morphogenesis of an epithelium	146	3.80307	7.91104e-07	CE00283, CE31510, CE24366, CE24365, CE00696, CE29317, CE25100, CE00289, CE20865, CE03397, CE15159, CE01889, CE09338, CE28949, CE33242, CE33014, CE00290, CE15257, CE29697, CE28076, CE19377, CE29591, CE29325, CE05767, CE29698, CE12414, CE35675, CE06987, CE02318, CE04499, CE27062, CE37070, CE00089, CE27063, CE15710, CE32476, CE33256, CE33830, CE36405, CE33770, CE28044, CE09020, CE01087, CE20660, CE0…	2349	291	6486	1.38533	0.00133528	3.92985e-05	0.0013333
GOTERM_BP_FAT	GO:0044271~nitrogen compound biosynthetic process	100	2.60485	8.25767e-07	CE27044, CE00285, CE35897, CE03595, CE28373, CE28372, CE18980, CE27556, CE38743, CE29047, CE04424, CE35792, CE02303, CE09642, CE13740, CE07286, CE14196, CE31664, CE33241, CE03863, CE17049, CE03511, CE38489, CE38215, CE01253, CE19628, CE03457, CE36263, CE06297, CE12114, CE05402, CE36139, CE06291, CE06290, CE40394, CE32476, CE29830, CE07721, CE26824, CE39452, CE39454, CE39453, CE30858, CE32648, CE0…	2349	185	6486	1.49253	0.00139375	3.98484e-05	0.00139172
GOTERM_BP_FAT	GO:0018988~molting cycle, protein-based cuticle	113	2.94347	9.52055e-07	CE34080, CE34081, CE34296, CE37806, CE03595, CE24775, CE18363, CE37162, CE12284, CE38743, CE02619, CE02618, CE12282, CE33239, CE23341, CE06508, CE09041, CE19381, CE17122, CE37212, CE30478, CE09901, CE20938, CE01889, CE05860, CE27230, CE28261, CE22740, CE33663, CE27367, CE14102, CE22230, CE00122, CE19628, CE29699, CE13265, CE06519, CE16954, CE20336, CE05540, CE33772, CE05066, CE27062, CE15592, CE1…	2349	215	6486	1.45122	0.00160673	4.46663e-05	0.00160456
GOTERM_BP_FAT	GO:0000279~M phase	113	2.94347	9.52055e-07	CE03287, CE30468, CE24117, CE05753, CE05664, CE23033, CE16631, CE12284, CE28571, CE12282, CE33239, CE34514, CE31717, CE25100, CE00289, CE01367, CE00720, CE32718, CE00219, CE15159, CE30523, CE01059, CE34917, CE16015, CE23041, CE06097, CE22740, CE02184, CE24910, CE28076, CE16197, CE04434, CE24761, CE18444, CE05657, CE07733, CE16629, CE05168, CE12414, CE24379, CE01916, CE17456, CE16194, CE02318, CE2…	2349	215	6486	1.45122	0.00160673	4.46663e-05	0.00160456
GOTERM_BP_FAT	GO:0018996~molting cycle, collagen and cuticulin-based cuticle	113	2.94347	9.52055e-07	CE34080, CE34081, CE34296, CE37806, CE03595, CE24775, CE18363, CE37162, CE12284, CE38743, CE02619, CE02618, CE12282, CE33239, CE23341, CE06508, CE09041, CE19381, CE17122, CE37212, CE30478, CE09901, CE20938, CE01889, CE05860, CE27230, CE28261, CE22740, CE33663, CE27367, CE14102, CE22230, CE00122, CE19628, CE29699, CE13265, CE06519, CE16954, CE20336, CE05540, CE33772, CE05066, CE27062, CE15592, CE1…	2349	215	6486	1.45122	0.00160673	4.46663e-05	0.00160456
SP_PIR_KEYWORDS	threonine protease	13	0.33863	1.05447e-06	CE16954, CE17564, CE05371, CE25941, CE19969, CE26745, CE13818, CE09654, CE05521, CE30307, CE07571, CE08184, CE36420	3791	13	14423	3.80454	0.000409053	1.36378e-05	0.00146426
GOTERM_BP_FAT	GO:0007049~cell cycle	148	3.85517	1.09626e-06	CE30468, CE05753, CE28571, CE33239, CE34514, CE31717, CE25100, CE00289, CE01367, CE37889, CE15159, CE33761, CE01059, CE30523, CE34917, CE16015, CE06097, CE20129, CE33867, CE28076, CE38018, CE07733, CE24761, CE24379, CE12414, CE02318, CE29064, CE15710, CE28834, CE37483, CE33256, CE37486, CE27479, CE20745, CE30856, CE28182, CE37480, CE37481, CE19796, CE20001, CE27480, CE06200, CE01479, CE11330, CE3…	2349	297	6486	1.37594	0.00184987	5.00414e-05	0.00184759
GOTERM_BP_FAT	GO:0022403~cell cycle phase	114	2.96952	1.17612e-06	CE03287, CE30468, CE24117, CE05753, CE05664, CE23033, CE16631, CE12284, CE28571, CE12282, CE33239, CE34514, CE31717, CE25100, CE00289, CE01367, CE00720, CE32718, CE00219, CE15159, CE33761, CE30523, CE01059, CE34917, CE16015, CE23041, CE06097, CE22740, CE02184, CE24910, CE28076, CE16197, CE04434, CE24761, CE18444, CE05657, CE07733, CE16629, CE05168, CE12414, CE24379, CE01916, CE17456, CE16194, CE0…	2349	218	6486	1.44392	0.00198449	5.22739e-05	0.00198218
GOTERM_BP_FAT	GO:0060429~epithelium development	147	3.82912	1.19989e-06	CE00283, CE31510, CE24366, CE24365, CE00696, CE29317, CE25100, CE00289, CE20865, CE03397, CE15159, CE01889, CE09338, CE28949, CE33242, CE33014, CE00290, CE15257, CE29697, CE28076, CE19377, CE29591, CE29325, CE05767, CE29698, CE12414, CE35675, CE06987, CE02318, CE04499, CE27062, CE37070, CE00089, CE27063, CE15710, CE32476, CE33256, CE33830, CE36405, CE33770, CE28044, CE09020, CE01087, CE20660, CE0…	2349	295	6486	1.37591	0.00202457	5.19632e-05	0.00202226
INTERPRO	IPR001353:Proteasome, subunit alpha/beta	14	0.364678	1.2752e-06	CE16954, CE17564, CE05371, CE20761, CE25941, CE19969, CE26745, CE13818, CE09654, CE05521, CE30307, CE07571, CE08184, CE36420	3118	14	10570	3.38999	0.00379923	0.000317155	0.00229491
SP_PIR_KEYWORDS	trna processing	14	0.364678	1.68712e-06	CE29748, CE03770, CE36588, CE21692, CE29722, CE23690, CE26926, CE05155, CE28320, CE01538, CE38939, CE19834, CE17723, CE38938, CE38937, CE06654, CE15201	3791	15	14423	3.5509	0.000654389	2.1116e-05	0.00234275
UP_SEQ_FEATURE	domain:Helicase C-terminal	25	0.651211	1.78224e-06	CE01341, CE29563, CE15592, CE34059, CE06562, CE38524, CE31791, CE27427, CE25121, CE05718, CE27311, CE32593, CE34464, CE03025, CE36079, CE29052, CE32900, CE03657, CE01889, CE39381, CE00337, CE31028, CE07736, CE29195, CE29675, CE19377, CE27728, CE39177, CE26853, CE19689, CE00839, CE23832, CE09012, CE25057, CE29792, CE01334, CE05249, CE37043, CE21971, CE32054	1094	29	2785	2.19457	0.00352973	0.00352973	0.00306133
UP_SEQ_FEATURE	domain:Helicase ATP-binding	25	0.651211	1.78224e-06	CE01341, CE29563, CE15592, CE34059, CE06562, CE38524, CE15894, CE31791, CE27427, CE25121, CE05718, CE27311, CE32593, CE34464, CE03025, CE36079, CE29052, CE32900, CE03657, CE01889, CE39381, CE00337, CE31028, CE07736, CE29195, CE29675, CE19377, CE27728, CE39177, CE26853, CE19689, CE00839, CE23832, CE09012, CE25057, CE29792, CE01334, CE05249, CE37043, CE32054	1094	29	2785	2.19457	0.00352973	0.00352973	0.00306133
INTERPRO	IPR003959:ATPase, AAA-type, core	26	0.67726	1.81892e-06	CE17915, CE05402, CE20613, CE01268, CE09865, CE35878, CE19131, CE34400, CE09540, CE09608, CE28160, CE08946, CE16894, CE27477, CE37518, CE02256, CE28286, CE22219, CE06097, CE28241, CE28240, CE09799, CE38194, CE17254, CE01547, CE29280, CE01253, CE28132, CE40155, CE06149, CE17139	3118	37	10570	2.38216	0.00541478	0.000417566	0.00327341
GOTERM_BP_FAT	GO:0010564~regulation of cell cycle process	27	0.703308	1.88474e-06	CE09083, CE30468, CE02456, CE34445, CE01268, CE26559, CE18413, CE23033, CE29046, CE12346, CE12344, CE31717, CE33256, CE37486, CE27479, CE19224, CE15159, CE33761, CE00315, CE32766, CE33925, CE30996, CE11288, CE27480, CE07874, CE37061, CE24761, CE14096, CE20718, CE26386, CE28652, CE24832, CE19233, CE14038, CE21197, CE01953, CE17456	2349	34	6486	2.1927	0.00317827	7.95801e-05	0.00317646
GOTERM_CC_FAT	GO:0015935~small ribosomal subunit	12	0.312581	2.10443e-06	CE01810, CE00854, CE04237, CE05747, CE14030, CE29835, CE05849, CE39867, CE18920, CE09945, CE24802, CE06360	1460	12	5847	4.00479	0.000671089	2.31485e-05	0.00283844
SP_PIR_KEYWORDS	dna-directed rna polymerase	15	0.390727	2.15835e-06	CE31330, CE02117, CE24028, CE00225, CE22157, CE30653, CE05629, CE18986, CE26662, CE25620, CE23831, CE14750, CE04448, CE37860, CE28300, CE01162	3791	17	14423	3.35694	0.00083709	2.61697e-05	0.00299709
GOTERM_BP_FAT	GO:0034621~cellular macromolecular complex subunit organization	53	1.38057	2.16082e-06	CE07075, CE08687, CE06544, CE17421, CE12346, CE12344, CE31717, CE10538, CE27001, CE26800, CE01367, CE32718, CE02450, CE00219, CE17565, CE37421, CE17563, CE30523, CE18236, CE18680, CE16386, CE15257, CE20547, CE05165, CE37468, CE16197, CE31893, CE24761, CE07733, CE28980, CE07426, CE06127, CE28899, CE00942, CE08665, CE29333, CE36851, CE00224, CE19055, CE04501, CE04306, CE05477, CE16521, CE20745, CE3…	2349	85	6486	1.72167	0.00364297	8.90112e-05	0.00364174
INTERPRO	IPR015609:Molecular chaperone, heat shock protein, Hsp40, DnaJ	22	0.573066	2.17005e-06	CE20337, CE40162, CE26290, CE27991, CE10050, CE16336, CE09008, CE24546, CE20265, CE07821, CE13229, CE16015, CE03728, CE19737, CE24910, CE24911, CE03412, CE00107, CE01057, CE14038, CE39158, CE25436, CE05160, CE24236, CE01078	3118	29	10570	2.57172	0.00645666	0.000462579	0.00390529
INTERPRO	IPR017986:WD40 repeat, region	52	1.35452	2.20719e-06	CE40876, CE38314, CE10584, CE38104, CE30325, CE05083, CE16634, CE06090, CE27713, CE11860, CE11196, CE32621, CE25615, CE25614, CE37057, CE19226, CE13295, CE09338, CE03274, CE15742, CE34502, CE16629, CE21113, CE28982, CE17294, CE40775, CE34506, CE16862, CE26338, CE37529, CE41213, CE28105, CE27127, CE39597, CE05372, CE24796, CE29136, CE00901, CE11944, CE14894, CE18578, CE03583, CE18673, CE16234, CE2…	3118	98	10570	1.79877	0.00656682	0.000439135	0.00397214
SP_PIR_KEYWORDS	iron-sulfur	19	0.494921	2.27701e-06	CE27966, CE17071, CE11980, CE24028, CE16116, CE03812, CE14780, CE21933, CE38489, CE15894, CE25595, CE10972, CE40344, CE30749, CE34156, CE36347, CE29883, CE01922, CE33341, CE00832	3791	25	14423	2.89145	0.000883091	2.67718e-05	0.00316186
GOTERM_BP_FAT	GO:0009260~ribonucleotide biosynthetic process	50	1.30242	2.40023e-06	CE27044, CE07981, CE29454, CE32950, CE07497, CE00968, CE00285, CE35897, CE03595, CE28373, CE28372, CE18980, CE18885, CE27556, CE06233, CE38743, CE18884, CE04424, CE15602, CE29979, CE11868, CE34194, CE34195, CE30188, CE18746, CE14196, CE31664, CE37253, CE07016, CE37254, CE18084, CE33241, CE03863, CE27514, CE29987, CE13291, CE19362, CE38489, CE19628, CE01976, CE36263, CE36139, CE20986, CE09866, CE0…	2349	79	6486	1.74758	0.00404579	9.65192e-05	0.00404523
GOTERM_BP_FAT	GO:0006260~DNA replication	37	0.963793	2.46386e-06	CE29749, CE05396, CE20613, CE04405, CE01268, CE12284, CE21767, CE19038, CE12282, CE31791, CE10090, CE09605, CE37480, CE22109, CE37481, CE11492, CE23725, CE37518, CE33761, CE08392, CE24028, CE17767, CE03558, CE09874, CE09308, CE05595, CE32262, CE01414, CE36030, CE00768, CE26746, CE00874, CE02219, CE08542, CE38018, CE20718, CE00415, CE25501, CE24832, CE17139, CE28840, CE00331, CE17734	2349	53	6486	1.92761	0.00415282	9.67735e-05	0.00415246
SMART	SM00651:Sm	15	0.390727	2.94071e-06	CE22871, CE06628, CE22886, CE14704, CE09757, CE02065, CE23346, CE01277, CE05848, CE29146, CE22230, CE08945, CE37990, CE28143, CE00446	1163	17	4307	3.26766	0.00100522	0.000167607	0.00400805
GOTERM_MF_FAT	GO:0015399~primary active transmembrane transporter activity	46	1.19823	3.44444e-06	CE32950, CE07497, CE00285, CE28373, CE28372, CE03818, CE27556, CE18885, CE18884, CE04424, CE26370, CE27353, CE09548, CE00448, CE34194, CE34195, CE18746, CE16966, CE31664, CE37253, CE37254, CE33241, CE27514, CE02547, CE19362, CE36668, CE40819, CE40818, CE41207, CE19628, CE01976, CE34000, CE36263, CE03260, CE36139, CE09866, CE15714, CE03262, CE39850, CE37072, CE13473, CE39288, CE07721, CE29133, CE0…	1808	76	5388	1.80374	0.00291663	0.000162258	0.00532756
GOTERM_MF_FAT	GO:0015405~P-P-bond-hydrolysis-driven transmembrane transporter activity	46	1.19823	3.44444e-06	CE32950, CE07497, CE00285, CE28373, CE28372, CE03818, CE27556, CE18885, CE18884, CE04424, CE26370, CE27353, CE09548, CE00448, CE34194, CE34195, CE18746, CE16966, CE31664, CE37253, CE37254, CE33241, CE27514, CE02547, CE19362, CE36668, CE40819, CE40818, CE41207, CE19628, CE01976, CE34000, CE36263, CE03260, CE36139, CE09866, CE15714, CE03262, CE39850, CE37072, CE13473, CE39288, CE07721, CE29133, CE0…	1808	76	5388	1.80374	0.00291663	0.000162258	0.00532756
GOTERM_BP_FAT	GO:0000910~cytokinesis	68	1.77129	3.5003e-06	CE32083, CE03287, CE37546, CE27140, CE01268, CE25482, CE12346, CE12344, CE31717, CE27425, CE06184, CE31713, CE23997, CE16458, CE01367, CE09901, CE18855, CE33761, CE35178, CE17563, CE18236, CE27133, CE03558, CE16309, CE09874, CE01319, CE24910, CE08909, CE16096, CE05167, CE17254, CE08542, CE37061, CE38018, CE24761, CE06127, CE28652, CE00415, CE26991, CE07978, CE05402, CE06251, CE05540, CE05066, CE3…	2349	118	6486	1.59119	0.00589457	0.000134355	0.00589917
GOTERM_BP_FAT	GO:0022402~cell cycle process	135	3.51654	3.53735e-06	CE03287, CE30468, CE24117, CE05753, CE05664, CE23033, CE16631, CE12284, CE28571, CE12282, CE33239, CE34514, CE31717, CE25100, CE00289, CE01367, CE37889, CE00720, CE32718, CE00219, CE15159, CE33761, CE30523, CE01059, CE16015, CE34917, CE23041, CE06097, CE22740, CE02184, CE24910, CE28076, CE16197, CE04434, CE24761, CE18444, CE05657, CE07733, CE16629, CE05168, CE06127, CE12414, CE24379, CE01916, CE1…	2349	271	6486	1.37549	0.00595678	0.00013276	0.00596162
INTERPRO	IPR006195:Aminoacyl-tRNA synthetase, class II, conserved region	13	0.33863	4.03496e-06	CE33829, CE00015, CE28247, CE33765, CE37410, CE28801, CE29472, CE05684, CE25136, CE16514, CE00748, CE38540, CE41029, CE13435, CE31906, CE40134, CE33173, CE32719, CE06427, CE40133, CE05445, CE04861, CE05434	3118	13	10570	3.38999	0.0119721	0.000752491	0.00726135
GOTERM_BP_FAT	GO:0009150~purine ribonucleotide metabolic process	49	1.27637	4.18849e-06	CE27044, CE07981, CE32950, CE07497, CE00968, CE00285, CE35897, CE03595, CE28373, CE28372, CE18980, CE18885, CE27556, CE06233, CE38743, CE18884, CE04424, CE15602, CE29979, CE11868, CE34194, CE34195, CE30188, CE18746, CE14196, CE31664, CE37253, CE07016, CE37254, CE18084, CE33241, CE03863, CE27514, CE13291, CE19362, CE19628, CE01976, CE36263, CE28748, CE36139, CE20986, CE09866, CE06291, CE09865, CE0…	2349	78	6486	1.73458	0.00704942	0.000153779	0.00705897
GOTERM_BP_FAT	GO:0048729~tissue morphogenesis	149	3.88122	4.24442e-06	CE00283, CE31510, CE24366, CE24365, CE00696, CE29317, CE25100, CE00289, CE20865, CE03397, CE15159, CE01889, CE09338, CE28949, CE33242, CE33014, CE00290, CE15257, CE29697, CE28076, CE19377, CE29591, CE29325, CE05767, CE29698, CE12414, CE35675, CE06987, CE02318, CE04499, CE27062, CE37070, CE00089, CE27063, CE15710, CE32476, CE33256, CE33830, CE36405, CE33770, CE28044, CE09020, CE01087, CE20660, CE0…	2349	305	6486	1.3489	0.0071432	0.000152517	0.00715322
GOTERM_CC_FAT	GO:0000785~chromatin	29	0.755405	4.26346e-06	CE07075, CE00942, CE06544, CE36851, CE04501, CE04475, CE17421, CE04479, CE10538, CE05477, CE13585, CE08182, CE26800, CE01089, CE05471, CE02450, CE00219, CE24748, CE03657, CE25038, CE21378, CE03253, CE03252, CE16386, CE05165, CE41465, CE07733, CE07426, CE20718, CE06164, CE25037, CE16191, CE20213, CE17716	1460	51	5847	2.27724	0.00135912	4.53338e-05	0.00575044
INTERPRO	IPR019782:WD40 repeat 2	48	1.25033	4.8263e-06	CE40876, CE38314, CE38104, CE10584, CE30325, CE05083, CE06090, CE27713, CE11860, CE11196, CE25615, CE25614, CE09338, CE13295, CE03274, CE15742, CE34502, CE16629, CE21113, CE28982, CE17294, CE40775, CE34506, CE16862, CE26338, CE37529, CE41213, CE27127, CE39597, CE05372, CE24796, CE29136, CE00901, CE11944, CE14894, CE18578, CE03583, CE18673, CE16234, CE05244, CE29916, CE05533, CE30542, CE29917, CE0…	3118	90	10570	1.808	0.0143032	0.000847084	0.00868537
GOTERM_MF_FAT	GO:0070003~threonine-type peptidase activity	14	0.364678	6.37415e-06	CE16954, CE17564, CE05371, CE20761, CE25941, CE19969, CE26745, CE13818, CE09654, CE05521, CE30307, CE07571, CE08184, CE36420	1808	14	5388	2.98009	0.00539072	0.000284449	0.00985878
GOTERM_MF_FAT	GO:0004298~threonine-type endopeptidase activity	14	0.364678	6.37415e-06	CE16954, CE17564, CE05371, CE20761, CE25941, CE19969, CE26745, CE13818, CE09654, CE05521, CE30307, CE07571, CE08184, CE36420	1808	14	5388	2.98009	0.00539072	0.000284449	0.00985878
GOTERM_BP_FAT	GO:0033365~protein localization in organelle	24	0.625163	7.04969e-06	CE37950, CE07987, CE32185, CE33002, CE25677, CE28834, CE33258, CE34514, CE05298, CE09524, CE27001, CE20745, CE09644, CE09605, CE28809, CE26971, CE30523, CE21655, CE28800, CE16016, CE20469, CE00410, CE15745, CE09675, CE03057, CE33518, CE18111, CE24379, CE18112	2349	30	6486	2.20894	0.0118364	0.000248031	0.0118808
GOTERM_MF_FAT	GO:0017076~purine nucleotide binding	384	10.0026	7.38841e-06	CE32595, CE32596, CE27556, CE18363, CE11776, CE38540, CE32493, CE27353, CE01537, CE32494, CE32593, CE15159, CE01889, CE24193, CE16116, CE38417, CE18372, CE07736, CE15257, CE27367, CE36668, CE19377, CE24761, CE01547, CE32982, CE35140, CE35281, CE25231, CE33316, CE40595, CE05870, CE27670, CE05066, CE24991, CE15714, CE24993, CE38524, CE07721, CE33256, CE25121, CE20840, CE38625, CE27477, CE32469, CE3…	1808	967	5388	1.18341	0.00624581	0.000313221	0.0114274
GOTERM_BP_FAT	GO:0010608~posttranscriptional regulation of gene expression	33	0.859599	8.32268e-06	CE30590, CE00630, CE35681, CE27570, CE20960, CE37820, CE27140, CE20310, CE37821, CE04791, CE18957, CE39287, CE00901, CE27735, CE37486, CE27736, CE27479, CE11014, CE09644, CE12388, CE02249, CE00370, CE20081, CE33908, CE33369, CE17214, CE02626, CE25000, CE28367, CE27480, CE00410, CE20643, CE17331, CE31809, CE37005, CE14096, CE39177, CE38174, CE30163, CE25057, CE01916, CE35204, CE23287, CE27175	2349	47	6486	1.9387	0.0139587	0.000286838	0.014026
INTERPRO	IPR001680:WD40 repeat	58	1.51081	8.41335e-06	CE40876, CE38314, CE04474, CE10584, CE38104, CE30325, CE05083, CE06090, CE16634, CE13313, CE27713, CE11860, CE11196, CE32621, CE25615, CE25614, CE37057, CE19226, CE03662, CE13295, CE09338, CE03274, CE15742, CE34502, CE05657, CE16629, CE21113, CE28982, CE17294, CE40775, CE34506, CE16862, CE26338, CE37529, CE41213, CE28105, CE27127, CE39597, CE05372, CE24796, CE29136, CE00901, CE11944, CE14894, CE1…	3118	117	10570	1.68051	0.0248012	0.00139425	0.0151402
INTERPRO	IPR019775:WD40 repeat, conserved site	43	1.12008	8.50482e-06	CE40876, CE37529, CE35681, CE39597, CE37820, CE05372, CE20310, CE37821, CE38104, CE24796, CE05083, CE30325, CE06090, CE29136, CE11860, CE27713, CE00901, CE11196, CE32621, CE11944, CE14894, CE11218, CE03583, CE18578, CE18673, CE16234, CE05244, CE09338, CE13295, CE30542, CE05533, CE30281, CE03274, CE06574, CE10022, CE05741, CE03981, CE22116, CE05657, CE00816, CE17294, CE19233, CE27292, CE34506, CE4…	3118	79	10570	1.84519	0.0250675	0.00133527	0.0153048
GOTERM_BP_FAT	GO:0006605~protein targeting	25	0.651211	8.55116e-06	CE37950, CE07987, CE32185, CE33002, CE25677, CE33258, CE05785, CE05298, CE09524, CE20745, CE27001, CE09644, CE09605, CE28809, CE26971, CE30523, CE21634, CE21655, CE28800, CE16016, CE20469, CE00410, CE15745, CE09675, CE03057, CE18111, CE33518, CE18112, CE05705	2349	32	6486	2.15717	0.0143392	0.000288818	0.014411
GOTERM_BP_FAT	GO:0001703~gastrulation with mouth forming first	35	0.911696	8.87858e-06	CE39091, CE05540, CE28094, CE05372, CE40737, CE18056, CE18959, CE30346, CE22465, CE03972, CE11860, CE25138, CE11194, CE10372, CE01891, CE16310, CE11014, CE27910, CE32593, CE22109, CE03025, CE27209, CE03763, CE01044, CE26971, CE09901, CE03762, CE07948, CE31089, CE03274, CE03558, CE31878, CE04155, CE32944, CE32945, CE24126, CE18359, CE08909, CE25000, CE36574, CE29697, CE36573, CE29847, CE29698, CE3…	2349	51	6486	1.89492	0.0148841	0.000293996	0.0149627
GOTERM_BP_FAT	GO:0006119~oxidative phosphorylation	36	0.937744	9.0416e-06	CE27044, CE07497, CE17071, CE00968, CE00285, CE11980, CE36139, CE03595, CE18980, CE09866, CE06291, CE06290, CE06233, CE29997, CE38743, CE29684, CE04424, CE22940, CE29133, CE15602, CE14265, CE11868, CE21147, CE34194, CE34195, CE22939, CE14196, CE18826, CE09719, CE07016, CE33241, CE27514, CE13291, CE19362, CE21933, CE19628, CE29950, CE02132, CE06974, CE36491, CE22210, CE33341, CE01976, CE36263, CE0…	2349	53	6486	1.87552	0.0151553	0.000293636	0.0152374
INTERPRO	IPR006649:Like-Sm ribonucleoprotein, eukaryotic and archaea-type, core	15	0.390727	9.58921e-06	CE22871, CE06628, CE22886, CE14704, CE09757, CE02065, CE23346, CE01277, CE05848, CE29146, CE22230, CE08945, CE37990, CE28143, CE00446	3118	17	10570	2.99117	0.0282181	0.00143017	0.017256
INTERPRO	IPR019781:WD40 repeat, subgroup	50	1.30242	1.022e-05	CE40876, CE38314, CE10584, CE38104, CE05083, CE30325, CE06090, CE27713, CE11860, CE11196, CE32621, CE25615, CE25614, CE13295, CE09338, CE03274, CE15742, CE34502, CE16629, CE21113, CE28982, CE17294, CE34506, CE40775, CE16862, CE26338, CE37529, CE41213, CE27127, CE39597, CE05372, CE24796, CE29136, CE00901, CE11944, CE14894, CE18578, CE03583, CE18673, CE16234, CE29916, CE05244, CE29917, CE30542, CE0…	3118	97	10570	1.74742	0.0300463	0.00145166	0.0183911
SP_PIR_KEYWORDS	methyltransferase	23	0.599114	1.11607e-05	CE03770, CE02109, CE19052, CE31860, CE31861, CE12920, CE19053, CE38939, CE27735, CE27736, CE38938, CE38937, CE28067, CE29033, CE27781, CE36918, CE37158, CE29014, CE30642, CE17217, CE23932, CE16546, CE30685, CE24124, CE16052, CE41469, CE00536, CE15201	3791	36	14423	2.43068	0.00432101	0.000127356	0.0154969
SP_PIR_KEYWORDS	Protease	65	1.69315	1.17369e-05	CE28755, CE11734, CE11732, CE11730, CE34356, CE14682, CE37260, CE02009, CE27590, CE15265, CE39608, CE33991, CE33992, CE09540, CE13818, CE21681, CE31559, CE33852, CE28160, CE02295, CE35894, CE34663, CE31417, CE10402, CE09542, CE40974, CE36420, CE06364, CE17564, CE00390, CE09539, CE39059, CE33092, CE36913, CE37110, CE37464, CE02185, CE41289, CE06755, CE10028, CE40776, CE31896, CE33418, CE05521, CE1…	3791	151	14423	1.63771	0.0045436	0.000130104	0.0162969
GOTERM_BP_FAT	GO:0009152~purine ribonucleotide biosynthetic process	47	1.22428	1.24612e-05	CE27044, CE07981, CE32950, CE07497, CE00968, CE00285, CE35897, CE03595, CE28373, CE28372, CE18980, CE27556, CE18885, CE06233, CE38743, CE18884, CE04424, CE29979, CE15602, CE11868, CE34194, CE34195, CE18746, CE30188, CE14196, CE37253, CE31664, CE37254, CE07016, CE18084, CE33241, CE03863, CE27514, CE13291, CE19362, CE19628, CE01976, CE36263, CE36139, CE20986, CE09866, CE06291, CE06290, CE40394, CE2…	2349	76	6486	1.70757	0.0208272	0.000397036	0.0209998
GOTERM_BP_FAT	GO:0034622~cellular macromolecular complex assembly	47	1.22428	1.24612e-05	CE07075, CE08687, CE06544, CE17421, CE12346, CE10538, CE31717, CE12344, CE27001, CE26800, CE02450, CE32718, CE00219, CE17565, CE17563, CE30523, CE37421, CE18236, CE18680, CE16386, CE15257, CE05165, CE37468, CE16197, CE28980, CE07733, CE24761, CE07426, CE28899, CE00942, CE08665, CE36851, CE00224, CE19055, CE04501, CE04306, CE16521, CE05477, CE33770, CE18470, CE05471, CE26971, CE32964, CE33943, CE0…	2349	76	6486	1.70757	0.0208272	0.000397036	0.0209998
SP_PIR_KEYWORDS	Rotamase	18	0.468872	1.48682e-05	CE22213, CE25189, CE03588, CE17730, CE32410, CE32411, CE08912, CE27567, CE20371, CE04286, CE27892, CE17506, CE20374, CE01596, CE27878, CE21417, CE24152, CE22150, CE24686, CE21415, CE02420, CE07921	3791	25	14423	2.73927	0.0057523	0.000160235	0.0206444
GOTERM_MF_FAT	GO:0016779~nucleotidyltransferase activity	41	1.06799	1.49848e-05	CE29749, CE40859, CE39091, CE20986, CE27140, CE27997, CE22465, CE00225, CE30653, CE18986, CE01426, CE23548, CE06667, CE33256, CE29979, CE10090, CE02303, CE00722, CE39207, CE37860, CE39144, CE30937, CE01162, CE15159, CE02117, CE31330, CE24028, CE17767, CE32766, CE09308, CE05595, CE32262, CE22157, CE05629, CE26662, CE25620, CE23831, CE08817, CE14750, CE38215, CE04448, CE25501, CE26815, CE20710, CE4…	1808	68	5388	1.79682	0.0126268	0.000604921	0.0231752
INTERPRO	IPR015943:WD40/YVTN repeat-like	61	1.58896	1.64878e-05	CE38314, CE04474, CE10584, CE38104, CE30325, CE05083, CE06090, CE16634, CE13313, CE11860, CE27713, CE11196, CE32621, CE25615, CE25614, CE37057, CE05198, CE19226, CE03662, CE13295, CE09338, CE03274, CE33014, CE15742, CE34502, CE16629, CE05657, CE21113, CE28982, CE17294, CE40775, CE34506, CE16862, CE26338, CE37529, CE41213, CE28105, CE27127, CE39597, CE05372, CE37820, CE37821, CE24796, CE37484, CE2…	3118	127	10570	1.62826	0.048025	0.00223461	0.0296684
UP_SEQ_FEATURE	transit peptide:Mitochondrion	53	1.38057	1.69896e-05	CE06441, CE33612, CE28470, CE37708, CE11420, CE00136, CE14780, CE09597, CE35851, CE03351, CE09540, CE01467, CE07741, CE06481, CE28160, CE34194, CE34195, CE28809, CE37229, CE37982, CE27233, CE28469, CE02183, CE03411, CE10972, CE01643, CE20218, CE40325, CE36262, CE17940, CE01976, CE36263, CE05227, CE00832, CE27647, CE11980, CE40717, CE32446, CE16575, CE24890, CE13473, CE19822, CE39288, CE09162, CE1…	1094	84	2785	1.60622	0.0331459	0.0167126	0.0291791
GOTERM_BP_FAT	GO:0034654~nucleobase, nucleoside, nucleotide and nucleic acid biosynthetic process	67	1.74525	1.74808e-05	CE27044, CE29454, CE32950, CE07981, CE07497, CE00285, CE00968, CE00441, CE21692, CE35897, CE03595, CE28373, CE28372, CE18980, CE18885, CE27556, CE00638, CE06233, CE38743, CE18884, CE04424, CE15602, CE29979, CE02303, CE11868, CE13740, CE34194, CE34195, CE30188, CE18746, CE14196, CE31664, CE37253, CE07016, CE37254, CE18084, CE33241, CE03863, CE27514, CE24099, CE29987, CE13291, CE19362, CE38489, CE3…	2349	120	6486	1.54166	0.0290937	0.000546616	0.0294577
GOTERM_BP_FAT	GO:0034404~nucleobase, nucleoside and nucleotide biosynthetic process	67	1.74525	1.74808e-05	CE27044, CE29454, CE32950, CE07981, CE07497, CE00285, CE00968, CE00441, CE21692, CE35897, CE03595, CE28373, CE28372, CE18980, CE18885, CE27556, CE00638, CE06233, CE38743, CE18884, CE04424, CE15602, CE29979, CE02303, CE11868, CE13740, CE34194, CE34195, CE30188, CE18746, CE14196, CE31664, CE37253, CE07016, CE37254, CE18084, CE33241, CE03863, CE27514, CE24099, CE29987, CE13291, CE19362, CE38489, CE3…	2349	120	6486	1.54166	0.0290937	0.000546616	0.0294577
GOTERM_BP_FAT	GO:0051301~cell division	91	2.37041	2.15201e-05	CE03287, CE32083, CE27140, CE01268, CE28571, CE31717, CE27425, CE31713, CE01367, CE28067, CE18855, CE09901, CE33761, CE01059, CE27133, CE16309, CE24910, CE08909, CE16096, CE05167, CE17254, CE38018, CE24761, CE26854, CE06127, CE00415, CE16194, CE05402, CE05540, CE05066, CE00224, CE15710, CE28834, CE04148, CE37483, CE37480, CE37481, CE03024, CE18872, CE19796, CE12270, CE21025, CE18393, CE26746, CE0…	2349	175	6486	1.43581	0.0356952	0.000660651	0.0362633
GOTERM_MF_FAT	GO:0051536~iron-sulfur cluster binding	25	0.651211	2.29091e-05	CE35683, CE17071, CE11980, CE01030, CE01031, CE03812, CE14780, CE15894, CE25595, CE37932, CE34156, CE36347, CE39267, CE01922, CE27308, CE27966, CE24028, CE16116, CE41460, CE21933, CE38489, CE10972, CE40344, CE30749, CE02132, CE21713, CE33341, CE00832	1808	35	5388	2.12863	0.0192396	0.000882661	0.0354288
GOTERM_MF_FAT	GO:0051540~metal cluster binding	25	0.651211	2.29091e-05	CE35683, CE17071, CE11980, CE01030, CE01031, CE03812, CE14780, CE15894, CE25595, CE37932, CE34156, CE36347, CE39267, CE01922, CE27308, CE27966, CE24028, CE16116, CE41460, CE21933, CE38489, CE10972, CE40344, CE30749, CE02132, CE21713, CE33341, CE00832	1808	35	5388	2.12863	0.0192396	0.000882661	0.0354288
GOTERM_CC_FAT	GO:0015934~large ribosomal subunit	10	0.260485	2.85864e-05	CE06441, CE03278, CE37229, CE01030, CE32883, CE01031, CE26840, CE00100, CE30023, CE19125, CE07741, CE20731, CE11024, CE22195	1460	10	5847	4.00479	0.00907775	0.000294124	0.0385508

## Sheet: Sheet2
Table S2. Functional enrichments among genes with differentially-expressed RPF levels after diapause exit.
C. elegans: higher in diapause animals
Category	Term	Count	%	PValue	Genes	List Total	Pop Hits	Pop Total	Fold Enrichment	Bonferroni	Benjamini	FDR
SP_PIR_KEYWORDS	metal-binding	309	8.94874	8.79945e-16	CE33439, CE09704, CE33438, CE05080, CE31304, CE36529, CE06719, CE31105, CE33233, CE14978, CE20124, CE32586, CE13195, CE32587, CE32787, CE33143, CE20125, CE36531, CE15150, CE03074, CE35288, CE33440, CE34507, CE15909, CE32060, CE35564, CE06730, CE27373, CE27379, CE15910, CE35565, CE06215, CE01655, CE01654, CE01658, CE01657, CE15919, CE01656, CE15823, CE15822, CE19897, CE19898, CE01660, CE31317, CE1…	3431	869	14423	1.49477	2.84217e-13	2.84217e-13	1.19904e-12
GOTERM_BP_FAT	GO:0055114~oxidation reduction	136	3.9386	1.53276e-15	CE25818, CE13541, CE23899, CE29492, CE05752, CE05080, CE09505, CE06138, CE16009, CE39228, CE25799, CE31452, CE31710, CE00868, CE12584, CE07083, CE33097, CE12214, CE39116, CE16589, CE33096, CE12212, CE06267, CE28366, CE00212, CE31850, CE10228, CE10222, CE39545, CE28463, CE39546, CE31851, CE32434, CE08002, CE03074, CE40961, CE26222, CE36477, CE31060, CE32840, CE39954, CE36068, CE21095, CE21092, CE1…	1457	324	6486	1.86858	2.08744e-12	2.08744e-12	2.55351e-12
SP_PIR_KEYWORDS	oxidoreductase	117	3.38836	3.13561e-14	CE25818, CE13541, CE23899, CE05752, CE05080, CE09505, CE06138, CE39228, CE25799, CE31452, CE31710, CE00868, CE12584, CE07083, CE33097, CE12214, CE39116, CE16589, CE33096, CE06267, CE12212, CE28366, CE31850, CE10228, CE10222, CE39545, CE39546, CE28463, CE31851, CE32434, CE08002, CE03074, CE26222, CE36477, CE31060, CE32840, CE39954, CE36068, CE21095, CE15790, CE21092, CE21093, CE17056, CE33397, CE3…	3431	257	14423	1.91376	1.00187e-11	5.00933e-12	4.2244e-11
GOTERM_MF_FAT	GO:0043169~cation binding	500	14.4802	1.57726e-13	CE20139, CE12928, CE09704, CE05080, CE32183, CE29319, CE36529, CE16009, CE27559, CE06719, CE31105, CE33233, CE14978, CE35688, CE20124, CE24373, CE13195, CE04843, CE32586, CE32587, CE20125, CE33143, CE32787, CE36531, CE15150, CE34702, CE05765, CE27560, CE03074, CE35288, CE36669, CE16119, CE34507, CE15909, CE36400, CE35661, CE35564, CE06730, CE27373, CE01556, CE27379, CE15910, CE35565, CE06215, CE0…	1332	1586	5388	1.27523	1.05228e-10	1.05228e-10	2.36378e-10
GOTERM_MF_FAT	GO:0043167~ion binding	501	14.5091	2.04088e-13	CE20139, CE12928, CE09704, CE05080, CE32183, CE29319, CE36529, CE16009, CE27559, CE06719, CE31105, CE33233, CE14978, CE35688, CE20124, CE24373, CE13195, CE04843, CE32586, CE32587, CE20125, CE33143, CE32787, CE36531, CE15150, CE34702, CE05765, CE27560, CE03074, CE35288, CE36669, CE16119, CE34507, CE15909, CE36400, CE35661, CE35564, CE06730, CE27373, CE01556, CE27379, CE15910, CE35565, CE06215, CE0…	1332	1592	5388	1.27297	1.36107e-10	6.80537e-11	3.05744e-10
GOTERM_BP_FAT	GO:0051252~regulation of RNA metabolic process	188	5.44454	1.32605e-12	CE30261, CE37099, CE06087, CE39220, CE31719, CE30911, CE31105, CE25046, CE18798, CE28069, CE30877, CE06999, CE20124, CE34281, CE30271, CE32586, CE27764, CE13195, CE32587, CE28943, CE07323, CE20125, CE33143, CE15150, CE02019, CE33015, CE41205, CE09036, CE35288, CE08446, CE08445, CE40252, CE31720, CE34507, CE27770, CE09476, CE35564, CE27375, CE30756, CE01281, CE35565, CE38722, CE30855, CE36296, CE3…	1457	530	6486	1.57906	1.78089e-09	8.90443e-10	2.17381e-09
GOTERM_BP_FAT	GO:0006355~regulation of transcription, DNA-dependent	187	5.41558	2.20679e-12	CE30261, CE37099, CE06087, CE39220, CE31719, CE30911, CE31105, CE25046, CE18798, CE28069, CE30877, CE06999, CE20124, CE34281, CE30271, CE32586, CE27764, CE13195, CE32587, CE28943, CE07323, CE20125, CE33143, CE15150, CE02019, CE33015, CE41205, CE09036, CE35288, CE08446, CE08445, CE40252, CE31720, CE34507, CE27770, CE09476, CE35564, CE27375, CE30756, CE01281, CE35565, CE38722, CE30855, CE36296, CE3…	1457	529	6486	1.57363	2.96372e-09	9.87906e-10	3.61762e-09
INTERPRO	IPR001628:Zinc finger, nuclear hormone receptor-type	95	2.75123	2.2753e-12	CE24906, CE37099, CE06276, CE06275, CE36739, CE34355, CE18456, CE31719, CE31105, CE18798, CE12998, CE34353, CE37501, CE19590, CE08126, CE30877, CE03663, CE08261, CE20124, CE13734, CE34281, CE30271, CE13732, CE13195, CE27764, CE32586, CE28943, CE32587, CE28893, CE33143, CE20125, CE38483, CE29513, CE35288, CE39295, CE29226, CE26221, CE40252, CE29227, CE31720, CE34507, CE00731, CE07250, CE12084, CE2…	2470	208	10570	1.95451	4.19564e-09	4.19564e-09	3.87486e-09
GOTERM_MF_FAT	GO:0046872~metal ion binding	482	13.9589	3.8955e-12	CE20139, CE09704, CE05080, CE29319, CE36529, CE16009, CE27559, CE06719, CE31105, CE33233, CE14978, CE35688, CE20124, CE24373, CE13195, CE04843, CE32586, CE32587, CE20125, CE33143, CE32787, CE15150, CE36531, CE34702, CE05765, CE27560, CE03074, CE35288, CE36669, CE16119, CE34507, CE15909, CE36400, CE35661, CE35564, CE06730, CE27373, CE01556, CE27379, CE15910, CE35565, CE06215, CE01655, CE01654, CE3…	1332	1543	5388	1.26359	2.59833e-09	8.66111e-10	5.83675e-09
INTERPRO	IPR013088:Zinc finger, NHR/GATA-type	96	2.78019	6.21139e-12	CE24906, CE06276, CE06275, CE36739, CE34355, CE18456, CE31719, CE31105, CE18798, CE12998, CE34353, CE37501, CE19590, CE08126, CE30877, CE03663, CE08261, CE20124, CE13734, CE30271, CE13732, CE13195, CE27764, CE32586, CE28943, CE32587, CE28893, CE33143, CE20125, CE38483, CE29513, CE41205, CE35288, CE39295, CE29226, CE26221, CE40252, CE29227, CE31720, CE34507, CE00731, CE07250, CE12084, CE27770, CE3…	2470	214	10570	1.91971	1.14538e-08	5.72688e-09	1.0578e-08
INTERPRO	IPR001534:Transthyretin-like	35	1.01361	2.39385e-11	CE37217, CE09289, CE37216, CE28433, CE41411, CE35279, CE00616, CE02932, CE05048, CE11362, CE19207, CE09527, CE00113, CE33373, CE39355, CE17975, CE39742, CE00506, CE03639, CE07184, CE06328, CE19022, CE13171, CE19023, CE01375, CE06450, CE31232, CE33800, CE01378, CE06477, CE14325, CE00475, CE06326, CE32820, CE00476	2470	50	10570	2.99555	4.41426e-08	1.47142e-08	4.07677e-08
SP_PIR_KEYWORDS	Monooxygenase	45	1.30321	5.37248e-11	CE25818, CE13541, CE19139, CE17056, CE10378, CE35449, CE40224, CE26253, CE06138, CE39228, CE27379, CE01655, CE31452, CE31710, CE03473, CE01654, CE16786, CE12584, CE01658, CE16781, CE01657, CE15919, CE31553, CE39282, CE01656, CE16783, CE15823, CE15822, CE08931, CE01660, CE16589, CE06455, CE06267, CE35248, CE08736, CE10228, CE27050, CE10222, CE39545, CE39546, CE37736, CE03074, CE26222, CE06754, CE2…	3431	74	14423	2.55632	1.71919e-08	5.73065e-09	7.24988e-08
UP_SEQ_FEATURE	zinc finger region:NR C4-type	40	1.15841	4.19464e-10	CE33819, CE33818, CE34355, CE33812, CE35309, CE18456, CE35582, CE28025, CE18798, CE34353, CE39262, CE08126, CE03663, CE17823, CE30194, CE20124, CE17496, CE30271, CE13732, CE27764, CE13195, CE28943, CE28893, CE20125, CE38483, CE31027, CE26221, CE40299, CE36963, CE00731, CE11800, CE12084, CE27770, CE35564, CE39696, CE39697, CE30796, CE27433, CE35565, CE30855, CE39002, CE32501, CE15962, CE24934, CE3…	621	69	2785	2.59983	5.70471e-07	5.70471e-07	6.88693e-07
GOTERM_MF_FAT	GO:0046914~transition metal ion binding	398	11.5262	4.38973e-10	CE20139, CE09704, CE05080, CE36529, CE16009, CE06719, CE33233, CE31105, CE35688, CE14978, CE20124, CE24373, CE13195, CE04843, CE32586, CE32587, CE20125, CE33143, CE32787, CE15150, CE36531, CE03074, CE35288, CE36669, CE16119, CE34507, CE15909, CE36400, CE35661, CE35564, CE06730, CE27373, CE27379, CE35565, CE15910, CE06215, CE01655, CE01654, CE36402, CE01658, CE36401, CE01657, CE36404, CE33113, CE0…	1332	1266	5388	1.27167	2.92795e-07	7.31988e-08	6.57718e-07
GOTERM_BP_FAT	GO:0045449~regulation of transcription	211	6.11063	4.63109e-10	CE30261, CE29042, CE37099, CE06087, CE39220, CE31719, CE25046, CE30911, CE31105, CE18798, CE30877, CE28069, CE06999, CE20124, CE34281, CE30271, CE32586, CE13195, CE27764, CE32587, CE28943, CE07323, CE20125, CE33143, CE15150, CE02019, CE04784, CE33015, CE41205, CE37499, CE35288, CE09036, CE08446, CE08445, CE40252, CE31720, CE34507, CE15909, CE09476, CE27770, CE06730, CE35564, CE27375, CE30756, CE0…	1457	648	6486	1.44952	6.21955e-07	1.55489e-07	7.5918e-07
GOTERM_MF_FAT	GO:0043565~sequence-specific DNA binding	144	4.17029	5.10217e-10	CE30261, CE37099, CE06087, CE31719, CE31105, CE30911, CE18798, CE05856, CE30877, CE06999, CE20124, CE34281, CE30271, CE27764, CE13195, CE32586, CE28943, CE32587, CE33143, CE20125, CE15150, CE41205, CE09036, CE35288, CE08446, CE08445, CE40252, CE31720, CE34507, CE27770, CE35564, CE27375, CE30756, CE35565, CE38722, CE30855, CE36296, CE36295, CE05336, CE36294, CE38959, CE27988, CE31317, CE18390, CE3…	1332	370	5388	1.57429	3.40315e-07	6.8063e-08	7.64465e-07
INTERPRO	IPR000536:Nuclear hormone receptor, ligand-binding, core	91	2.63539	5.41134e-10	CE24906, CE37099, CE06276, CE06275, CE36739, CE34355, CE31719, CE31105, CE18798, CE12998, CE34353, CE37501, CE19590, CE08126, CE30877, CE20124, CE13734, CE34281, CE30271, CE13732, CE13195, CE27764, CE32586, CE28943, CE32587, CE28893, CE33143, CE20125, CE38483, CE29513, CE35288, CE39295, CE29226, CE26221, CE40252, CE29227, CE31720, CE34507, CE00731, CE07250, CE12084, CE27770, CE35564, CE15599, CE1…	2470	213	10570	1.82827	9.97851e-07	2.49463e-07	9.2156e-07
SP_PIR_KEYWORDS	zinc	228	6.60295	6.67214e-10	CE37099, CE29710, CE09704, CE18510, CE37096, CE05080, CE33653, CE31719, CE08098, CE36529, CE21607, CE06719, CE05452, CE31105, CE33233, CE18798, CE18657, CE14978, CE30877, CE28069, CE20124, CE34281, CE30271, CE32586, CE12214, CE13195, CE34287, CE27764, CE32587, CE28943, CE36916, CE12212, CE37870, CE20125, CE33143, CE15150, CE36531, CE29078, CE41205, CE35288, CE31725, CE40252, CE31720, CE39118, CE3…	3431	668	14423	1.43481	2.13509e-07	5.33771e-08	9.0037e-07
UP_SEQ_FEATURE	splice variant	149	4.31509	1.06652e-09	CE29042, CE33133, CE29710, CE30534, CE33439, CE30674, CE33438, CE37096, CE30675, CE39220, CE07458, CE31304, CE30672, CE30673, CE40433, CE41000, CE30736, CE27559, CE28069, CE20658, CE36919, CE20124, CE27760, CE27761, CE07083, CE32382, CE31919, CE33768, CE27764, CE36916, CE28943, CE36917, CE28740, CE20125, CE38154, CE27564, CE02019, CE38217, CE30330, CE33769, CE27560, CE29172, CE33440, CE31920, CE2…	621	439	2785	1.52214	1.45047e-06	7.25234e-07	1.75106e-06
UP_SEQ_FEATURE	DNA-binding region:Nuclear receptor	39	1.12945	1.11433e-09	CE33819, CE33818, CE34355, CE33812, CE35309, CE18456, CE35582, CE28025, CE18798, CE34353, CE39262, CE08126, CE03663, CE30194, CE20124, CE17496, CE30271, CE13732, CE27764, CE13195, CE28943, CE28893, CE20125, CE38483, CE31027, CE26221, CE40299, CE36963, CE00731, CE11800, CE12084, CE27770, CE35564, CE39696, CE39697, CE30796, CE27433, CE35565, CE30855, CE39002, CE32501, CE15962, CE24934, CE32693, CE3…	621	68	2785	2.57211	1.51548e-06	5.05161e-07	1.82954e-06
SMART	SM00399:ZnF_C4	95	2.75123	1.55982e-09	CE24906, CE37099, CE06276, CE06275, CE36739, CE34355, CE18456, CE31719, CE31105, CE18798, CE12998, CE34353, CE37501, CE19590, CE08126, CE30877, CE03663, CE08261, CE20124, CE13734, CE34281, CE30271, CE13732, CE13195, CE27764, CE32586, CE28943, CE32587, CE28893, CE33143, CE20125, CE38483, CE29513, CE35288, CE39295, CE29226, CE26221, CE40252, CE29227, CE31720, CE34507, CE00731, CE07250, CE12084, CE2…	1137	208	4307	1.73011	4.91344e-07	4.91344e-07	2.0999e-06
GOTERM_MF_FAT	GO:0004879~ligand-dependent nuclear receptor activity	94	2.72227	2.27629e-09	CE24906, CE37099, CE06276, CE06275, CE36739, CE34355, CE18456, CE31719, CE31105, CE18798, CE12998, CE34353, CE37501, CE19590, CE08126, CE30877, CE08261, CE20124, CE13734, CE34281, CE30271, CE13732, CE13195, CE27764, CE32586, CE28943, CE32587, CE28893, CE33143, CE20125, CE38483, CE29513, CE35288, CE39295, CE29226, CE26221, CE40252, CE29227, CE31720, CE34507, CE00731, CE07250, CE12084, CE27770, CE3…	1332	218	5388	1.74419	1.51828e-06	2.53047e-07	3.41059e-06
INTERPRO	IPR001128:Cytochrome P450	39	1.12945	3.98394e-09	CE25818, CE13541, CE17056, CE10378, CE35449, CE40224, CE27379, CE39228, CE01655, CE31452, CE03473, CE01654, CE16786, CE07339, CE12584, CE01658, CE16781, CE07226, CE01657, CE15919, CE16783, CE01656, CE15823, CE15822, CE08931, CE16589, CE01660, CE06455, CE35248, CE08736, CE10228, CE27050, CE10222, CE39545, CE39546, CE37736, CE03074, CE26222, CE25682, CE37617, CE30582	2470	67	10570	2.49097	7.34636e-06	1.46928e-06	6.78471e-06
GOTERM_MF_FAT	GO:0030528~transcription regulator activity	189	5.4735	3.99929e-09	CE30261, CE37099, CE06087, CE31719, CE30911, CE31105, CE18798, CE28069, CE30877, CE06999, CE20124, CE12128, CE34281, CE30271, CE32586, CE27764, CE13195, CE32587, CE28943, CE07323, CE20125, CE33143, CE15150, CE02019, CE04784, CE29172, CE33015, CE41205, CE09036, CE35288, CE08446, CE08445, CE40252, CE31720, CE34507, CE01052, CE36400, CE27770, CE09476, CE35564, CE27375, CE36399, CE36398, CE36397, CE3…	1332	531	5388	1.43976	2.66753e-06	3.81076e-07	5.99219e-06
SP_PIR_KEYWORDS	zinc-finger	135	3.90964	5.27489e-09	CE06276, CE06275, CE09704, CE34355, CE18510, CE00928, CE33653, CE31719, CE18456, CE08098, CE36529, CE21607, CE31105, CE00866, CE18798, CE12998, CE34353, CE15371, CE08126, CE28069, CE03663, CE30877, CE20124, CE30271, CE32586, CE27764, CE13195, CE13732, CE32587, CE18990, CE36916, CE28943, CE28893, CE20125, CE33143, CE36531, CE38483, CE29078, CE29513, CE27234, CE35288, CE29226, CE31725, CE26221, CE4…	3431	360	14423	1.5764	1.68796e-06	3.37593e-07	7.11819e-06
INTERPRO	IPR002401:Cytochrome P450, E-class, group I	38	1.10049	5.56563e-09	CE25818, CE13541, CE17056, CE10378, CE35449, CE40224, CE27379, CE39228, CE01655, CE31452, CE01654, CE03473, CE16786, CE12584, CE01658, CE16781, CE07226, CE01657, CE15919, CE16783, CE01656, CE15823, CE15822, CE08931, CE16589, CE01660, CE06455, CE35248, CE08736, CE10228, CE27050, CE10222, CE39545, CE39546, CE37736, CE03074, CE26222, CE25682, CE37617, CE30582	2470	65	10570	2.50178	1.0263e-05	1.7105e-06	9.47835e-06
GOTERM_MF_FAT	GO:0003707~steroid hormone receptor activity	92	2.66435	7.28317e-09	CE24906, CE37099, CE06276, CE06275, CE36739, CE34355, CE31719, CE31105, CE18798, CE12998, CE34353, CE37501, CE19590, CE08126, CE30877, CE08261, CE20124, CE13734, CE34281, CE30271, CE13732, CE13195, CE27764, CE32586, CE28943, CE32587, CE28893, CE33143, CE20125, CE38483, CE29513, CE35288, CE39295, CE29226, CE26221, CE40252, CE29227, CE31720, CE34507, CE00731, CE07250, CE12084, CE27770, CE35564, CE1…	1332	216	5388	1.72289	4.85786e-06	6.07234e-07	1.09125e-05
GOTERM_MF_FAT	GO:0003700~transcription factor activity	155	4.48885	1.02815e-08	CE30261, CE37099, CE06087, CE31719, CE31105, CE30911, CE18798, CE30877, CE06999, CE20124, CE34281, CE30271, CE27764, CE13195, CE32586, CE28943, CE32587, CE33143, CE20125, CE15150, CE29172, CE33015, CE41205, CE09036, CE35288, CE08446, CE08445, CE40252, CE31720, CE34507, CE27770, CE09476, CE35564, CE27375, CE30756, CE01281, CE35565, CE38722, CE30855, CE36296, CE36295, CE22342, CE05336, CE36294, CE3…	1332	421	5388	1.48927	6.85773e-06	7.61973e-07	1.54049e-05
GOTERM_MF_FAT	GO:0046906~tetrapyrrole binding	60	1.73762	1.3415e-08	CE25818, CE13541, CE17757, CE10378, CE36044, CE35449, CE13311, CE39228, CE31452, CE12584, CE07226, CE04843, CE16589, CE06455, CE35248, CE10228, CE39545, CE10222, CE39546, CE28463, CE22478, CE22476, CE37736, CE03074, CE40778, CE26222, CE37494, CE17056, CE40224, CE01609, CE30404, CE31132, CE27379, CE12426, CE01655, CE03473, CE01654, CE07339, CE16786, CE01658, CE16781, CE01657, CE15919, CE01656, CE3…	1332	123	5388	1.97319	8.94776e-06	8.9478e-07	2.00998e-05
INTERPRO	IPR017973:Cytochrome P450, C-terminal region	37	1.07153	1.37831e-08	CE25818, CE13541, CE17056, CE10378, CE35449, CE40224, CE27379, CE39228, CE01655, CE31452, CE01654, CE03473, CE16786, CE12584, CE01658, CE16781, CE01657, CE15919, CE16783, CE01656, CE15823, CE15822, CE08931, CE16589, CE01660, CE35248, CE06455, CE08736, CE10228, CE27050, CE10222, CE39545, CE39546, CE37736, CE03074, CE26222, CE25682, CE37617, CE30582	2470	64	10570	2.474	2.54158e-05	3.63087e-06	2.34729e-05
INTERPRO	IPR017972:Cytochrome P450, conserved site	37	1.07153	1.37831e-08	CE25818, CE13541, CE17056, CE10378, CE35449, CE40224, CE27379, CE39228, CE01655, CE31452, CE01654, CE03473, CE16786, CE12584, CE01658, CE16781, CE01657, CE16783, CE01656, CE15919, CE15823, CE15822, CE08931, CE16589, CE01660, CE35248, CE08736, CE32261, CE10228, CE27050, CE10222, CE39545, CE39546, CE37736, CE03074, CE26222, CE25682, CE37617, CE30582	2470	64	10570	2.474	2.54158e-05	3.63087e-06	2.34729e-05
SP_PIR_KEYWORDS	heme	52	1.50594	1.71567e-08	CE25818, CE13541, CE17757, CE10378, CE36044, CE35449, CE39228, CE31452, CE12584, CE04843, CE16589, CE06455, CE35248, CE00212, CE10228, CE39545, CE10222, CE39546, CE22478, CE22476, CE37736, CE03074, CE40778, CE26222, CE37494, CE00598, CE17056, CE40224, CE31132, CE27379, CE12426, CE01655, CE01654, CE03473, CE16786, CE16781, CE01658, CE01657, CE01656, CE39007, CE16783, CE15919, CE15823, CE15822, CE0…	3431	104	14423	2.10187	5.49013e-06	9.15023e-07	2.3152e-05
GOTERM_BP_FAT	GO:0006350~transcription	140	4.05445	3.20204e-08	CE29042, CE37099, CE39220, CE31719, CE31105, CE18798, CE30877, CE12128, CE20124, CE34281, CE30271, CE13195, CE27764, CE32586, CE28943, CE32587, CE07323, CE33143, CE20125, CE02019, CE33015, CE35288, CE40252, CE31720, CE34507, CE15909, CE27770, CE09476, CE06730, CE35564, CE30756, CE35565, CE15910, CE38722, CE30855, CE22342, CE05336, CE35668, CE38959, CE27988, CE31317, CE28580, CE01472, CE36931, CE3…	1457	411	6486	1.51636	4.30025e-05	8.60064e-06	5.24914e-05
GOTERM_MF_FAT	GO:0020037~heme binding	58	1.6797	5.32537e-08	CE25818, CE13541, CE17757, CE10378, CE36044, CE35449, CE13311, CE39228, CE31452, CE12584, CE07226, CE04843, CE16589, CE06455, CE35248, CE10228, CE39545, CE10222, CE39546, CE28463, CE22478, CE22476, CE37736, CE03074, CE40778, CE26222, CE37494, CE17056, CE40224, CE31132, CE27379, CE12426, CE01655, CE03473, CE01654, CE07339, CE16786, CE01658, CE16781, CE01657, CE15919, CE01656, CE39007, CE16783, CE1…	1332	121	5388	1.93895	3.55196e-05	3.2291e-06	7.97906e-05
SMART	SM00430:HOLI	91	2.63539	1.83932e-07	CE24906, CE37099, CE06276, CE06275, CE36739, CE34355, CE31719, CE31105, CE18798, CE12998, CE34353, CE37501, CE19590, CE08126, CE30877, CE20124, CE13734, CE34281, CE30271, CE13732, CE13195, CE27764, CE32586, CE28943, CE32587, CE28893, CE33143, CE20125, CE38483, CE29513, CE35288, CE39295, CE29226, CE26221, CE40252, CE29227, CE31720, CE34507, CE00731, CE07250, CE12084, CE27770, CE35564, CE15599, CE1…	1137	213	4307	1.61836	5.7937e-05	2.89689e-05	0.000247617
INTERPRO	IPR002347:Glucose/ribitol dehydrogenase	31	0.89777	1.83978e-07	CE06423, CE39954, CE39496, CE06649, CE20922, CE23899, CE21095, CE15790, CE21092, CE07961, CE21093, CE05752, CE33397, CE27376, CE26900, CE09505, CE26924, CE25799, CE09001, CE03951, CE09004, CE02490, CE06157, CE08181, CE21514, CE14538, CE05427, CE19894, CE37275, CE19645, CE40050, CE09969, CE10908, CE28036, CE36477, CE07803, CE03613, CE31929, CE11123	2470	53	10570	2.50302	0.000339197	4.24059e-05	0.000313316
SP_PIR_KEYWORDS	metalloprotein	40	1.15841	4.24515e-07	CE13541, CE17056, CE10378, CE05080, CE35449, CE39228, CE03402, CE01655, CE31452, CE03473, CE01654, CE16786, CE01658, CE16781, CE01657, CE15919, CE16783, CE01656, CE15823, CE15822, CE08931, CE33593, CE01660, CE16589, CE06455, CE35248, CE23550, CE08736, CE30713, CE17067, CE10228, CE10222, CE39545, CE22478, CE39546, CE20508, CE08002, CE22476, CE03074, CE37475, CE37617, CE36418, CE40348, CE30582, CE0…	3431	78	14423	2.15576	0.000135836	1.94062e-05	0.00057286
COG_ONTOLOGY	Secondary metabolites biosynthesis, transport, and catabolism	39	1.12945	7.82736e-07	CE25818, CE00461, CE13541, CE17056, CE10378, CE35449, CE40224, CE27379, CE39228, CE01655, CE31452, CE01654, CE03473, CE16786, CE12584, CE01658, CE16781, CE01657, CE15919, CE16783, CE01656, CE15823, CE15822, CE08931, CE16589, CE01660, CE35248, CE06455, CE08736, CE10228, CE27050, CE10222, CE39545, CE39546, CE37736, CE03074, CE26222, CE25682, CE37617, CE32672, CE30582	265	70	960	2.01833	2.89608e-05	2.89608e-05	0.000702828
SP_PIR_KEYWORDS	alternative splicing	150	4.34405	8.96529e-07	CE29042, CE33133, CE29710, CE30534, CE33439, CE30674, CE33438, CE37096, CE30675, CE39220, CE07458, CE31304, CE30672, CE30673, CE33653, CE40433, CE41000, CE30736, CE27559, CE28069, CE20658, CE36919, CE20124, CE27760, CE27761, CE07083, CE32382, CE31919, CE33768, CE27764, CE36916, CE28943, CE36917, CE28740, CE20125, CE38154, CE27564, CE02019, CE38217, CE30330, CE33769, CE27560, CE29172, CE33440, CE2…	3431	441	14423	1.42984	0.000286848	3.58605e-05	0.00120981
SP_PIR_KEYWORDS	transcription regulation	138	3.99652	1.23884e-06	CE29042, CE37099, CE39220, CE31719, CE31105, CE18798, CE30877, CE20124, CE34281, CE30271, CE13195, CE27764, CE32586, CE28943, CE32587, CE33143, CE20125, CE02019, CE33015, CE35288, CE08446, CE08445, CE40252, CE31720, CE34507, CE15909, CE27770, CE09476, CE06730, CE35564, CE30756, CE35565, CE15910, CE38722, CE30855, CE22342, CE05336, CE35668, CE38959, CE27988, CE31317, CE01472, CE36931, CE35786, CE2…	3431	401	14423	1.44667	0.000396351	4.40468e-05	0.00167174
INTERPRO	IPR002198:Short-chain dehydrogenase/reductase SDR	36	1.04257	1.57212e-06	CE06423, CE39954, CE39496, CE06649, CE20922, CE23899, CE40853, CE21095, CE15790, CE21092, CE07961, CE21093, CE34058, CE05752, CE33397, CE27376, CE26900, CE09505, CE26924, CE25799, CE09001, CE03951, CE09004, CE02490, CE06157, CE08181, CE21514, CE01215, CE24373, CE17495, CE14538, CE05427, CE19894, CE37275, CE19645, CE40050, CE09969, CE10908, CE28036, CE36477, CE07803, CE03613, CE31929, CE37067, CE1…	2470	71	10570	2.16981	0.00289479	0.000322058	0.00267731
INTERPRO	IPR002900:Protein of unknown function DUF38, Caenorhabditis species	68	1.9693	1.83476e-06	CE08010, CE24565, CE08011, CE20619, CE39372, CE16105, CE39672, CE23580, CE27668, CE40736, CE39403, CE03718, CE39402, CE08459, CE39431, CE10308, CE37058, CE34666, CE39129, CE20825, CE20826, CE34667, CE25828, CE15018, CE20067, CE25668, CE24332, CE24769, CE32989, CE27463, CE27464, CE39254, CE27466, CE19730, CE39195, CE20060, CE39196, CE39299, CE39956, CE26483, CE32028, CE20059, CE40751, CE40750, CE3…	2470	170	10570	1.71174	0.00337758	0.000338272	0.00312457
SP_PIR_KEYWORDS	Transcription	135	3.90964	2.12495e-06	CE29042, CE37099, CE39220, CE31719, CE31105, CE18798, CE30877, CE20124, CE34281, CE30271, CE13195, CE27764, CE32586, CE28943, CE32587, CE33143, CE20125, CE02019, CE33015, CE35288, CE08446, CE08445, CE40252, CE31720, CE34507, CE15909, CE27770, CE09476, CE06730, CE35564, CE30756, CE35565, CE15910, CE38722, CE30855, CE22342, CE05336, CE35668, CE38959, CE27988, CE31317, CE01472, CE36931, CE35786, CE2…	3431	394	14423	1.44036	0.000679754	6.79962e-05	0.00286747
INTERPRO	IPR001849:Pleckstrin homology	33	0.955691	2.96011e-06	CE37311, CE37702, CE19135, CE37703, CE37704, CE37098, CE28277, CE29398, CE34251, CE23681, CE41471, CE31960, CE31304, CE03899, CE35995, CE30426, CE32715, CE36328, CE32714, CE32814, CE28126, CE04562, CE28740, CE20167, CE19466, CE19467, CE24330, CE19464, CE07421, CE35072, CE23476, CE18646, CE22372, CE27651, CE28453, CE28454, CE31036, CE08539, CE31037, CE05274, CE19531, CE28739, CE36937, CE28116, CE2…	2470	64	10570	2.20654	0.00544358	0.0004961	0.00504099
SP_PIR_KEYWORDS	dna-binding	156	4.51781	5.30415e-06	CE30261, CE37099, CE33653, CE31719, CE31105, CE18798, CE30877, CE20124, CE34281, CE30271, CE24668, CE32586, CE27764, CE13195, CE32587, CE28943, CE33143, CE20125, CE15150, CE09036, CE35288, CE08446, CE08445, CE40252, CE31720, CE34507, CE27770, CE09476, CE35564, CE08476, CE27375, CE30756, CE01281, CE35565, CE38722, CE30855, CE36296, CE36295, CE22342, CE05336, CE36294, CE35668, CE38959, CE27988, CE3…	3431	475	14423	1.38059	0.00169589	0.000154291	0.00715744
PIR_SUPERFAMILY	PIRSF009313:Caenorhabditis hypothetical protein C40H1.5	15	0.434405	5.5659e-06	CE37217, CE00506, CE03639, CE28433, CE19022, CE01375, CE02932, CE00616, CE33800, CE01378, CE00113, CE17975, CE00475, CE00476, CE32820	870	19	3665	3.32577	0.00373331	0.00373331	0.00834753
GOTERM_MF_FAT	GO:0008289~lipid binding	38	1.10049	9.6864e-06	CE19511, CE00540, CE01324, CE29769, CE18513, CE19071, CE08098, CE15371, CE09647, CE38440, CE38516, CE32438, CE28087, CE01886, CE17354, CE17353, CE13984, CE32245, CE32246, CE06605, CE32247, CE04532, CE27651, CE04533, CE33412, CE35364, CE33773, CE29640, CE39696, CE39697, CE30073, CE08625, CE05832, CE40351, CE33876, CE28107, CE31483, CE29347, CE40385, CE09407, CE09406, CE01431, CE31742, CE01625, CE2…	1332	78	5388	1.97066	0.00644004	0.00053826	0.0145123
GOTERM_MF_FAT	GO:0005506~iron ion binding	81	2.34579	1.4522e-05	CE25818, CE13541, CE17757, CE10378, CE36044, CE29662, CE27999, CE35449, CE16551, CE01579, CE08986, CE13311, CE32562, CE39228, CE31452, CE00868, CE12584, CE35901, CE07226, CE27760, CE04843, CE16589, CE35248, CE06455, CE32787, CE00212, CE10228, CE10222, CE39545, CE30662, CE32436, CE22478, CE39546, CE28463, CE03074, CE37736, CE22476, CE40778, CE26222, CE40961, CE25005, CE37494, CE00598, CE20432, CE1…	1332	213	5388	1.53826	0.00963951	0.00074482	0.0217563
GOTERM_MF_FAT	GO:0008270~zinc ion binding	299	8.65914	2.01475e-05	CE20139, CE09704, CE05080, CE36529, CE16009, CE06719, CE31105, CE33233, CE14978, CE35688, CE20124, CE24373, CE32586, CE13195, CE32587, CE33143, CE20125, CE36531, CE15150, CE35288, CE36669, CE16119, CE34507, CE15909, CE36400, CE35661, CE35564, CE06730, CE15910, CE35565, CE06215, CE36402, CE36401, CE36404, CE36403, CE40689, CE31317, CE19894, CE32261, CE14840, CE33468, CE07992, CE27385, CE33268, CE3…	1332	997	5388	1.21311	0.0133486	0.000959432	0.0301829
KEGG_PATHWAY	cel04310:Wnt signaling pathway	26	0.752968	2.66972e-05	CE24062, CE03568, CE11488, CE06317, CE08727, CE17592, CE31755, CE17593, CE06665, CE08098, CE15473, CE17590, CE17591, CE15475, CE10580, CE24523, CE06159, CE28069, CE20827, CE31759, CE31758, CE05279, CE31757, CE31756, CE22057, CE33593, CE39618, CE20505, CE28600, CE31764, CE21117, CE31763, CE31765, CE31760, CE31762, CE21401, CE16037, CE31761, CE25077, CE22054, CE40348, CE21549, CE07853	303	52	1351	2.22937	0.00250642	0.00250642	0.0292826
INTERPRO	IPR008946:Nuclear hormone receptor, ligand-binding	51	1.47698	2.90687e-05	CE37269, CE36429, CE37099, CE06276, CE04571, CE06275, CE36739, CE34355, CE33812, CE31964, CE33377, CE22324, CE07031, CE07886, CE31719, CE35582, CE33375, CE28025, CE18798, CE34353, CE37501, CE39262, CE19590, CE31557, CE08126, CE35230, CE30877, CE39785, CE20124, CE34281, CE30271, CE13195, CE27764, CE28943, CE28893, CE33143, CE20125, CE38483, CE29513, CE31027, CE35288, CE29226, CE26221, CE40252, CE2…	2470	126	10570	1.73212	0.0521922	0.004457	0.049493

## Sheet: Sheet3
Table S2. Functional enrichments among genes with differentially-expressed RPF levels after diapause exit.
C. briggsae: higher in developing animals
Category	Term	Count	%	PValue	Genes	List Total	Pop Hits	Pop Total	Fold Enrichment	Bonferroni	Benjamini	FDR
GOTERM_BP_FAT	GO:0040007~growth	732	24.1186	6.59292e-101	CE32083, CE20137, CE24775, CE18363, CE27690, CE27691, CE12920, CE19785, CE05083, CE33239, CE04335, CE22940, CE07741, CE32493, CE01066, CE05855, CE32993, CE31913, CE32397, CE20865, CE05860, CE01889, CE24576, CE05078, CE18902, CE38558, CE18372, CE16386, CE04325, CE14052, CE16012, CE01543, CE23934, CE15900, CE29591, CE35140, CE31921, CE29597, CE20875, CE25231, CE35675, CE01856, CE05066, CE05731, CE1…	2029	1137	5525	1.75308	1.00081e-97	1.00081e-97	1.09702e-97
GOTERM_BP_FAT	GO:0009792~embryonic development ending in birth or egg hatching	1119	36.8699	2.42748e-95	CE01671, CE20137, CE24366, CE18268, CE11776, CE05083, CE33239, CE04335, CE22940, CE07741, CE14874, CE12824, CE01066, CE05855, CE32397, CE05860, CE01889, CE24576, CE05078, CE24193, CE16116, CE38558, CE16386, CE04325, CE14052, CE15900, CE19273, CE35140, CE20875, CE25231, CE01686, CE01856, CE27570, CE05066, CE25422, CE15714, CE15710, CE36692, CE20849, CE07721, CE14263, CE40318, CE01081, CE27378, CE0…	2029	2065	5525	1.47557	3.68492e-92	1.84246e-92	4.03917e-92
GOTERM_BP_FAT	GO:0002119~nematode larval development	839	27.6442	2.52656e-81	CE01671, CE20137, CE24366, CE24775, CE18268, CE05083, CE33239, CE04335, CE22940, CE07741, CE01066, CE05855, CE32397, CE20865, CE01889, CE05860, CE24576, CE05078, CE38558, CE16386, CE04325, CE14052, CE15900, CE35140, CE25231, CE20875, CE01856, CE05066, CE24796, CE15710, CE36692, CE20849, CE07721, CE14263, CE01081, CE27378, CE01086, CE06313, CE36405, CE27372, CE09718, CE24787, CE13595, CE23815, CE2…	2029	1453	5525	1.57234	3.83531e-78	1.27844e-78	4.20402e-78
GOTERM_BP_FAT	GO:0002164~larval development	839	27.6442	4.22084e-81	CE01671, CE20137, CE24366, CE24775, CE18268, CE05083, CE33239, CE04335, CE22940, CE07741, CE01066, CE05855, CE32397, CE20865, CE01889, CE05860, CE24576, CE05078, CE38558, CE16386, CE04325, CE14052, CE15900, CE35140, CE25231, CE20875, CE01856, CE05066, CE24796, CE15710, CE36692, CE20849, CE07721, CE14263, CE01081, CE27378, CE01086, CE06313, CE36405, CE27372, CE09718, CE24787, CE13595, CE23815, CE2…	2029	1454	5525	1.57126	6.40724e-78	1.60181e-78	7.0232e-78
GOTERM_BP_FAT	GO:0009791~post-embryonic development	844	27.8089	1.41004e-80	CE01671, CE20137, CE24366, CE24775, CE18268, CE05083, CE33239, CE04335, CE22940, CE07741, CE01066, CE05855, CE32397, CE20865, CE01889, CE05860, CE24576, CE05078, CE38558, CE16386, CE04325, CE14052, CE15900, CE35140, CE20875, CE25231, CE01856, CE05066, CE24796, CE15710, CE36692, CE20849, CE07721, CE14263, CE01081, CE27378, CE01086, CE06313, CE36405, CE27372, CE09718, CE24787, CE13595, CE23815, CE2…	2029	1468	5525	1.56555	2.14045e-77	4.2809e-78	2.34622e-77
GOTERM_CC_FAT	GO:0030529~ribonucleoprotein complex	160	5.27183	3.11337e-80	CE14704, CE28880, CE09788, CE26840, CE32185, CE26774, CE12920, CE23346, CE09047, CE37013, CE19125, CE07741, CE39477, CE09041, CE01066, CE24802, CE26948, CE03278, CE05860, CE03656, CE37229, CE05078, CE19186, CE37982, CE24278, CE39542, CE19904, CE27233, CE06883, CE08718, CE16012, CE01543, CE00410, CE34502, CE18505, CE22230, CE39547, CE00122, CE17986, CE02283, CE13265, CE06519, CE07669, CE20875, CE1…	1164	173	4562	3.62473	9.49579e-78	9.49579e-78	4.17089e-77
GOTERM_CC_FAT	GO:0005840~ribosome	123	4.05272	5.41831e-61	CE28880, CE09788, CE26840, CE26774, CE09047, CE37013, CE19125, CE07741, CE39477, CE09041, CE01066, CE24802, CE26948, CE05860, CE03278, CE37229, CE03656, CE37982, CE24278, CE39542, CE19904, CE06883, CE27233, CE16012, CE01543, CE34502, CE39547, CE17986, CE13265, CE02283, CE07669, CE08034, CE22547, CE20485, CE16650, CE29830, CE22143, CE20849, CE29835, CE18478, CE06878, CE06313, CE13433, CE00744, CE1…	1164	133	4562	3.62456	1.65259e-58	8.26293e-59	7.25875e-58
GOTERM_BP_FAT	GO:0040010~positive regulation of growth rate	750	24.7117	3.16188e-59	CE32083, CE24871, CE20137, CE01872, CE24366, CE05753, CE18363, CE15265, CE27690, CE19783, CE12920, CE19785, CE14249, CE05083, CE33239, CE03991, CE22940, CE34514, CE07741, CE32493, CE01066, CE04659, CE31913, CE01063, CE20865, CE01889, CE24576, CE05078, CE18372, CE16386, CE32286, CE14052, CE01543, CE23934, CE29594, CE29591, CE40428, CE35140, CE31921, CE01686, CE35675, CE25231, CE01856, CE15710, CE3…	2029	1352	5525	1.51055	4.79973e-56	7.99955e-57	5.26115e-56
GOTERM_BP_FAT	GO:0040009~regulation of growth rate	750	24.7117	4.91197e-59	CE32083, CE24871, CE20137, CE01872, CE24366, CE05753, CE18363, CE15265, CE27690, CE19783, CE12920, CE19785, CE14249, CE05083, CE33239, CE03991, CE22940, CE34514, CE07741, CE32493, CE01066, CE04659, CE31913, CE01063, CE20865, CE01889, CE24576, CE05078, CE18372, CE16386, CE32286, CE14052, CE01543, CE23934, CE29594, CE29591, CE40428, CE35140, CE31921, CE01686, CE35675, CE25231, CE01856, CE15710, CE3…	2029	1353	5525	1.50943	7.45638e-56	1.0652e-56	8.1732e-56
GOTERM_BP_FAT	GO:0006412~translation	189	6.22735	5.19336e-58	CE16317, CE29495, CE11158, CE28880, CE09788, CE26840, CE04791, CE26774, CE18363, CE30325, CE09047, CE37013, CE19125, CE37787, CE07741, CE09845, CE00548, CE17464, CE39477, CE01066, CE06580, CE26948, CE00543, CE03278, CE05860, CE00291, CE03656, CE37229, CE29032, CE24278, CE28801, CE39542, CE18372, CE19904, CE27233, CE06883, CE38487, CE16514, CE16012, CE01543, CE34502, CE15900, CE34997, CE39547, CE1…	2029	212	5525	2.42759	7.88353e-55	9.85441e-56	8.64141e-55
SP_PIR_KEYWORDS	ribonucleoprotein	106	3.49259	1.80213e-56	CE14704, CE32185, CE12920, CE23346, CE09047, CE19125, CE07741, CE39477, CE26948, CE05860, CE03278, CE05078, CE37229, CE19186, CE37982, CE24278, CE06883, CE27233, CE19904, CE16012, CE00410, CE01543, CE22230, CE00122, CE17986, CE13265, CE02283, CE07669, CE20875, CE16195, CE22871, CE08034, CE22547, CE20485, CE16650, CE18478, CE06313, CE13433, CE00744, CE26658, CE04009, CE00004, CE12918, CE32923, CE2…	2993	107	10826	3.5833	6.61381e-54	6.61381e-54	2.48211e-53
GOTERM_CC_FAT	GO:0043232~intracellular non-membrane-bounded organelle	241	7.94069	1.59849e-55	CE32083, CE02914, CE18268, CE28571, CE02619, CE12920, CE09047, CE24463, CE19125, CE31717, CE07741, CE14874, CE25103, CE09041, CE01066, CE01367, CE05860, CE05078, CE37982, CE24278, CE25038, CE17989, CE06883, CE19904, CE16386, CE16012, CE01543, CE18505, CE34502, CE17986, CE22547, CE28834, CE29830, CE20849, CE29835, CE05477, CE27378, CE06878, CE06313, CE30856, CE05471, CE12918, CE27781, CE29308, CE3…	1164	393	4562	2.4034	4.8754e-53	1.62513e-53	2.14145e-52
GOTERM_CC_FAT	GO:0043228~non-membrane-bounded organelle	241	7.94069	1.59849e-55	CE32083, CE02914, CE18268, CE28571, CE02619, CE12920, CE09047, CE24463, CE19125, CE31717, CE07741, CE14874, CE25103, CE09041, CE01066, CE01367, CE05860, CE05078, CE37982, CE24278, CE25038, CE17989, CE06883, CE19904, CE16386, CE16012, CE01543, CE18505, CE34502, CE17986, CE22547, CE28834, CE29830, CE20849, CE29835, CE05477, CE27378, CE06878, CE06313, CE30856, CE05471, CE12918, CE27781, CE29308, CE3…	1164	393	4562	2.4034	4.8754e-53	1.62513e-53	2.14145e-52
GOTERM_BP_FAT	GO:0045927~positive regulation of growth	796	26.2273	1.13159e-54	CE20137, CE24366, CE01872, CE24775, CE15265, CE19783, CE14249, CE19785, CE05083, CE33239, CE04335, CE03991, CE22940, CE07741, CE04659, CE01066, CE01063, CE20865, CE01889, CE24576, CE05078, CE16386, CE14052, CE35140, CE01686, CE25231, CE20875, CE01856, CE15710, CE36692, CE20849, CE07723, CE14263, CE14265, CE01081, CE09718, CE24787, CE35160, CE36687, CE20141, CE06304, CE01075, CE06300, CE01076, CE2…	2029	1486	5525	1.45863	1.71775e-51	1.90861e-52	1.88289e-51
GOTERM_BP_FAT	GO:0040008~regulation of growth	810	26.6886	1.42368e-51	CE01671, CE20137, CE24366, CE01872, CE24775, CE15265, CE19783, CE14249, CE19785, CE05083, CE33239, CE04335, CE03991, CE22940, CE07741, CE01066, CE04659, CE01063, CE20865, CE01889, CE24576, CE05078, CE16386, CE14052, CE35140, CE01686, CE25231, CE20875, CE01856, CE15710, CE36692, CE20849, CE07723, CE14263, CE14265, CE01081, CE09718, CE24787, CE35160, CE36687, CE20141, CE06304, CE01075, CE06300, CE0…	2029	1538	5525	1.4341	2.16114e-48	2.16114e-49	2.36891e-48
SP_PIR_KEYWORDS	ribosomal protein	90	2.9654	4.93959e-49	CE06441, CE11420, CE21842, CE07033, CE40109, CE09047, CE19125, CE00078, CE07741, CE08804, CE25552, CE39477, CE09041, CE30779, CE26948, CE00821, CE05860, CE02255, CE03278, CE05721, CE37229, CE37982, CE00450, CE04561, CE09945, CE24278, CE20168, CE40119, CE19904, CE06883, CE27233, CE05598, CE06360, CE16012, CE01543, CE26896, CE01810, CE04360, CE21392, CE17986, CE30433, CE04691, CE13265, CE11024, CE0…	2993	90	10826	3.61711	1.81283e-46	9.06414e-47	6.80339e-46
GOTERM_MF_FAT	GO:0003735~structural constituent of ribosome	115	3.78913	3.28233e-41	CE28880, CE09788, CE26840, CE26774, CE09047, CE37013, CE19125, CE07741, CE39477, CE01066, CE26948, CE05860, CE03278, CE37229, CE03656, CE24278, CE39542, CE06883, CE27233, CE19904, CE16012, CE01543, CE34502, CE39547, CE17986, CE13265, CE02283, CE07669, CE08034, CE20485, CE16650, CE29830, CE22143, CE20849, CE29835, CE18478, CE06878, CE06313, CE13433, CE00744, CE16951, CE26658, CE04009, CE15495, CE0…	1581	125	4576	2.66282	2.56022e-38	2.56022e-38	5.02163e-38
GOTERM_CC_FAT	GO:0005739~mitochondrion	130	4.28336	5.89199e-39	CE17071, CE28470, CE34018, CE13742, CE28880, CE19849, CE00136, CE26775, CE14780, CE29047, CE09597, CE09502, CE22940, CE01467, CE07741, CE06582, CE28160, CE39477, CE12898, CE24802, CE02298, CE28809, CE16968, CE37229, CE29032, CE37982, CE16966, CE28800, CE25820, CE27233, CE16016, CE02183, CE06092, CE10972, CE39547, CE22606, CE20336, CE13431, CE22547, CE20285, CE05685, CE19822, CE14263, CE32507, CE0…	1164	183	4562	2.78416	1.79706e-36	4.49265e-37	7.89333e-36
GOTERM_BP_FAT	GO:0040035~hermaphrodite genitalia development	348	11.4662	6.87939e-36	CE25510, CE14448, CE32083, CE01671, CE34018, CE20137, CE24366, CE11156, CE00696, CE14780, CE28817, CE05083, CE33239, CE06090, CE29818, CE18515, CE34514, CE32493, CE00289, CE28758, CE20865, CE00499, CE09338, CE28949, CE00291, CE03107, CE22577, CE28800, CE17989, CE36914, CE00290, CE14052, CE15900, CE18505, CE29594, CE17254, CE01548, CE40428, CE12414, CE20875, CE25231, CE06987, CE28172, CE02319, CE3…	2029	568	5525	1.66833	1.04429e-32	9.49356e-34	1.14469e-32
GOTERM_BP_FAT	GO:0048806~genitalia development	349	11.4992	1.849e-35	CE25510, CE14448, CE32083, CE01671, CE34018, CE20137, CE24366, CE11156, CE00696, CE14780, CE28817, CE05083, CE33239, CE06090, CE29818, CE18515, CE34514, CE32493, CE00289, CE28758, CE20865, CE00499, CE09338, CE28949, CE00291, CE03107, CE22577, CE28800, CE17989, CE36914, CE00290, CE14052, CE15900, CE18505, CE29594, CE17254, CE01548, CE40428, CE12414, CE20875, CE25231, CE06987, CE28172, CE02319, CE3…	2029	572	5525	1.66142	2.80678e-32	2.33898e-33	3.07661e-32
GOTERM_BP_FAT	GO:0007548~sex differentiation	370	12.1911	1.70479e-32	CE25510, CE14448, CE32083, CE01671, CE34018, CE20137, CE24366, CE11156, CE00696, CE27690, CE14780, CE28817, CE05083, CE29818, CE33239, CE06090, CE18515, CE34514, CE32493, CE00289, CE28758, CE20865, CE00499, CE09338, CE28949, CE00291, CE03107, CE25038, CE22577, CE28800, CE17989, CE36914, CE00290, CE14052, CE08718, CE23934, CE15900, CE18505, CE29594, CE17254, CE01548, CE40428, CE12414, CE20875, CE2…	2029	631	5525	1.5967	2.58788e-29	1.99068e-30	2.83667e-29
GOTERM_BP_FAT	GO:0006396~RNA processing	120	3.95387	1.36563e-31	CE38492, CE22751, CE00136, CE27690, CE12920, CE23346, CE05155, CE18988, CE01538, CE19615, CE17723, CE38938, CE03398, CE03277, CE26424, CE01889, CE05078, CE19186, CE29722, CE37578, CE17049, CE08718, CE08909, CE18505, CE20643, CE23932, CE05167, CE22230, CE00122, CE29932, CE19834, CE02283, CE29126, CE31921, CE06519, CE16195, CE21971, CE22871, CE28932, CE27127, CE28259, CE15592, CE30346, CE20849, CE2…	2029	142	5525	2.30114	2.07303e-28	1.48074e-29	2.27233e-28
GOTERM_BP_FAT	GO:0003006~reproductive developmental process	389	12.8171	1.88298e-31	CE32083, CE01671, CE20137, CE24366, CE27690, CE05083, CE33239, CE34514, CE32493, CE20865, CE01889, CE14052, CE23934, CE15900, CE29594, CE01548, CE40428, CE25231, CE20875, CE15710, CE36692, CE20849, CE25121, CE29583, CE20745, CE36405, CE27372, CE09718, CE15413, CE05747, CE27481, CE13595, CE23592, CE23981, CE07987, CE05514, CE18959, CE25208, CE25482, CE18951, CE18125, CE03763, CE03762, CE31330, CE0…	2029	678	5525	1.56232	2.85837e-28	1.90558e-29	3.13316e-28
SP_PIR_KEYWORDS	mitochondrion	98	3.229	7.19027e-27	CE28470, CE17071, CE34018, CE13742, CE00136, CE26775, CE14780, CE09597, CE01467, CE07741, CE28160, CE39477, CE28809, CE29032, CE37229, CE16968, CE37982, CE16966, CE25820, CE28800, CE16016, CE27233, CE02183, CE06092, CE10972, CE22606, CE22547, CE05685, CE19822, CE02327, CE13433, CE00004, CE32929, CE32923, CE35706, CE09617, CE21655, CE31979, CE29014, CE28240, CE29198, CE39867, CE37309, CE29950, CE0…	2993	135	10826	2.62575	2.63883e-24	8.7961e-25	9.9033e-24
GOTERM_BP_FAT	GO:0034660~ncRNA metabolic process	89	2.93245	7.68947e-27	CE40876, CE16317, CE20317, CE28096, CE09083, CE23795, CE21692, CE29495, CE22751, CE18363, CE25136, CE19133, CE12920, CE18988, CE05155, CE11196, CE21123, CE01538, CE19615, CE17723, CE06580, CE38938, CE03398, CE01493, CE29032, CE05078, CE19186, CE39843, CE29722, CE28801, CE37578, CE17049, CE18372, CE09942, CE38487, CE16514, CE33722, CE18505, CE28320, CE23932, CE34997, CE29515, CE19834, CE16052, CE3…	2029	100	5525	2.42348	1.16726e-23	7.29538e-25	1.27948e-23
GOTERM_CC_FAT	GO:0031967~organelle envelope	79	2.60297	7.29329e-25	CE00968, CE13742, CE03145, CE07987, CE19849, CE26775, CE06233, CE40009, CE22940, CE09502, CE15602, CE26880, CE27001, CE11868, CE12898, CE18121, CE23794, CE09605, CE09693, CE00448, CE02298, CE28809, CE09338, CE16966, CE30523, CE07016, CE25820, CE28800, CE16016, CE20129, CE13291, CE10972, CE15745, CE09675, CE40718, CE20218, CE40325, CE33519, CE09081, CE01976, CE33869, CE34448, CE11980, CE09866, CE0…	1164	108	4562	2.86685	2.22445e-22	4.44891e-23	9.7706e-22
GOTERM_MF_FAT	GO:0003723~RNA binding	128	4.21746	1.44658e-24	CE14704, CE38492, CE32185, CE04791, CE00136, CE27690, CE12920, CE01734, CE37013, CE23341, CE05155, CE37787, CE01538, CE01537, CE17723, CE31253, CE34464, CE26424, CE01889, CE19186, CE24278, CE08718, CE31852, CE00410, CE18505, CE13120, CE22230, CE00122, CE21404, CE17986, CE29932, CE02283, CE29126, CE05267, CE31921, CE20875, CE16195, CE36102, CE22871, CE11898, CE28932, CE27570, CE01341, CE28259, CE2…	1581	178	4576	2.08135	1.12833e-21	5.64166e-22	2.21312e-21
GOTERM_CC_FAT	GO:0044429~mitochondrial part	83	2.73476	2.88985e-24	CE06441, CE00968, CE13742, CE07987, CE19849, CE00136, CE26775, CE06233, CE09597, CE29047, CE40009, CE22940, CE09502, CE07741, CE15602, CE26880, CE28160, CE11868, CE23794, CE12898, CE24802, CE09693, CE00448, CE02298, CE28809, CE16968, CE29032, CE37229, CE16966, CE00318, CE07016, CE25820, CE28800, CE16016, CE06092, CE13291, CE03411, CE10972, CE15745, CE39547, CE40718, CE20218, CE40325, CE33519, CE0…	1164	118	4562	2.75676	8.81403e-22	1.469e-22	3.87144e-21
SP_PIR_KEYWORDS	protein biosynthesis	55	1.81219	3.6192e-24	CE16317, CE11158, CE29495, CE04791, CE30325, CE18958, CE37787, CE00078, CE00548, CE06580, CE02249, CE00543, CE00291, CE29032, CE17565, CE00450, CE28801, CE18372, CE15900, CE34997, CE11954, CE31809, CE05656, CE29515, CE04362, CE29220, CE00015, CE01341, CE36065, CE27570, CE37820, CE05684, CE29472, CE17349, CE19822, CE40788, CE20708, CE13435, CE00367, CE05434, CE20081, CE16227, CE00664, CE24685, CE2…	2993	60	10826	3.31568	1.32825e-21	3.32061e-22	4.98479e-21
GOTERM_CC_FAT	GO:0031090~organelle membrane	100	3.29489	1.83827e-23	CE14448, CE32796, CE13742, CE26775, CE22940, CE09502, CE01067, CE12898, CE00480, CE02298, CE26434, CE28809, CE18906, CE29032, CE16966, CE32907, CE25820, CE28800, CE30527, CE05654, CE36914, CE16016, CE20129, CE03205, CE32286, CE10972, CE32110, CE16196, CE29642, CE05685, CE14263, CE01081, CE02327, CE02268, CE09617, CE21655, CE09797, CE28240, CE21472, CE10604, CE01478, CE29950, CE05347, CE36786, CE0…	1164	159	4562	2.46493	5.60673e-21	8.00961e-22	2.46268e-20
SP_PIR_KEYWORDS	rna-binding	68	2.24053	2.56168e-23	CE14704, CE38492, CE29563, CE32185, CE04791, CE12920, CE01734, CE23341, CE37787, CE08804, CE17723, CE02249, CE34464, CE00446, CE20974, CE03763, CE03762, CE03821, CE02255, CE05721, CE19186, CE24278, CE31852, CE36374, CE00410, CE01810, CE31809, CE22230, CE00122, CE17986, CE36572, CE00839, CE29932, CE02283, CE11024, CE26815, CE20875, CE16195, CE36102, CE22871, CE11898, CE03770, CE27570, CE01341, CE0…	2993	84	10826	2.92813	9.40136e-21	1.88027e-21	3.52825e-20
GOTERM_CC_FAT	GO:0031975~envelope	79	2.60297	2.42736e-20	CE00968, CE13742, CE03145, CE07987, CE19849, CE26775, CE06233, CE40009, CE22940, CE09502, CE15602, CE26880, CE27001, CE11868, CE12898, CE18121, CE23794, CE09605, CE09693, CE00448, CE02298, CE28809, CE09338, CE16966, CE30523, CE07016, CE25820, CE28800, CE16016, CE20129, CE13291, CE10972, CE15745, CE09675, CE40718, CE20218, CE40325, CE33519, CE09081, CE01976, CE33869, CE34448, CE11980, CE09866, CE0…	1164	120	4562	2.58017	7.40344e-18	9.2543e-19	3.25186e-17
GOTERM_CC_FAT	GO:0005740~mitochondrial envelope	63	2.07578	6.61572e-20	CE00968, CE13742, CE07987, CE19849, CE26775, CE06233, CE40009, CE09502, CE22940, CE15602, CE26880, CE12898, CE23794, CE11868, CE09693, CE00448, CE02298, CE28809, CE16966, CE07016, CE28800, CE25820, CE16016, CE13291, CE10972, CE15745, CE40718, CE20218, CE40325, CE33519, CE09081, CE01976, CE11980, CE09866, CE01308, CE25677, CE05685, CE13473, CE39288, CE14263, CE39995, CE02327, CE15854, CE02229, CE0…	1164	86	4562	2.87107	2.0178e-17	2.24199e-18	8.86288e-17
GOTERM_CC_FAT	GO:0005783~endoplasmic reticulum	71	2.33937	2.78666e-19	CE20411, CE23446, CE32796, CE32953, CE34394, CE00696, CE15547, CE05945, CE18884, CE34256, CE39472, CE00897, CE18125, CE01067, CE19592, CE01826, CE20265, CE03397, CE14716, CE18906, CE21634, CE20348, CE30049, CE25038, CE30527, CE05654, CE36914, CE04886, CE07622, CE20732, CE20835, CE20214, CE08177, CE16196, CE06987, CE23635, CE22589, CE04497, CE36244, CE15691, CE39202, CE09629, CE20989, CE32474, CE0…	1164	105	4562	2.65016	8.49931e-17	8.49931e-18	3.7332e-16
GOTERM_CC_FAT	GO:0031966~mitochondrial membrane	60	1.97694	1.63599e-18	CE00968, CE13742, CE07987, CE26775, CE06233, CE40009, CE09502, CE22940, CE15602, CE26880, CE12898, CE23794, CE11868, CE00448, CE02298, CE28809, CE16966, CE07016, CE28800, CE25820, CE16016, CE13291, CE10972, CE15745, CE40718, CE20218, CE40325, CE33519, CE09081, CE01976, CE11980, CE09866, CE01308, CE25677, CE05685, CE13473, CE39288, CE14263, CE39995, CE02327, CE15854, CE02229, CE00474, CE22939, CE0…	1164	83	4562	2.83319	4.98976e-16	4.53614e-17	2.19168e-15
GOTERM_CC_FAT	GO:0000502~proteasome complex	33	1.08731	1.8187e-18	CE16954, CE34396, CE17915, CE25810, CE05371, CE02632, CE20761, CE25941, CE19969, CE13818, CE08946, CE26355, CE30307, CE07571, CE36420, CE08184, CE17564, CE03368, CE30640, CE31311, CE28807, CE09799, CE26745, CE17253, CE09654, CE00101, CE18135, CE29280, CE01253, CE25011, CE05521, CE06608, CE19527	1164	33	4562	3.91924	5.54704e-16	4.62254e-17	2.43646e-15
KEGG_PATHWAY	cel03010:Ribosome	72	2.37232	2.43009e-18	CE20413, CE26774, CE21842, CE07033, CE09047, CE00078, CE25552, CE09041, CE30779, CE26948, CE00821, CE02255, CE03278, CE05860, CE05721, CE00450, CE04561, CE09945, CE24278, CE20168, CE40119, CE06883, CE19904, CE06360, CE16012, CE01543, CE26896, CE01810, CE26911, CE21392, CE30433, CE04691, CE13265, CE11024, CE07669, CE04362, CE02777, CE04102, CE08034, CE01380, CE20485, CE00778, CE16650, CE14956, CE2…	687	72	1246	1.81368	2.55159e-16	2.55159e-16	2.722e-15
GOTERM_BP_FAT	GO:0006399~tRNA metabolic process	61	2.00988	8.20345e-17	CE16317, CE20317, CE28096, CE21692, CE29495, CE22751, CE18363, CE25136, CE05155, CE18988, CE01538, CE19615, CE17723, CE38938, CE06580, CE03398, CE29032, CE29722, CE28801, CE37578, CE17049, CE18372, CE09942, CE38487, CE16514, CE33722, CE28320, CE18505, CE34997, CE29515, CE19834, CE35140, CE06654, CE29748, CE00015, CE03770, CE36065, CE09768, CE05684, CE29472, CE00748, CE20708, CE13435, CE01346, CE0…	2029	71	5525	2.33949	1.68532e-13	9.88098e-15	1.88738e-13
GOTERM_CC_FAT	GO:0019866~organelle inner membrane	52	1.71334	1.79791e-16	CE00968, CE13742, CE07987, CE26775, CE06233, CE40009, CE09502, CE22940, CE15602, CE12898, CE23794, CE11868, CE02298, CE28809, CE16966, CE07016, CE28800, CE25820, CE20129, CE13291, CE10972, CE15745, CE40718, CE20218, CE40325, CE33519, CE09081, CE01976, CE11980, CE09866, CE01308, CE05685, CE13473, CE39288, CE14263, CE39995, CE02327, CE15854, CE02229, CE00474, CE22939, CE02268, CE18826, CE09617, CE2…	1164	71	4562	2.87043	6.77236e-14	5.21805e-15	2.9976e-13
GOTERM_BP_FAT	GO:0034470~ncRNA processing	56	1.84514	3.51893e-16	CE40876, CE20317, CE23795, CE21692, CE22751, CE19133, CE12920, CE05155, CE18988, CE11196, CE01538, CE21123, CE19615, CE17723, CE38938, CE03398, CE01493, CE05078, CE19186, CE39843, CE29722, CE37578, CE17049, CE09942, CE28320, CE18505, CE20643, CE23932, CE19834, CE16052, CE16195, CE06654, CE29748, CE03770, CE27127, CE36757, CE28259, CE20571, CE14894, CE03583, CE23019, CE31971, CE22211, CE09718, CE2…	2029	64	5525	2.38264	5.05596e-13	2.80886e-14	5.55112e-13
GOTERM_CC_FAT	GO:0031974~membrane-enclosed lumen	71	2.33937	5.00395e-16	CE40876, CE25510, CE06441, CE32083, CE07987, CE02914, CE19849, CE00136, CE38104, CE09597, CE19133, CE37018, CE29047, CE12920, CE11196, CE07741, CE21123, CE00897, CE28160, CE24802, CE01493, CE16968, CE05078, CE29032, CE37229, CE19186, CE00318, CE28800, CE17989, CE28890, CE06092, CE03411, CE17218, CE18505, CE20643, CE24439, CE15745, CE39547, CE29932, CE07526, CE02283, CE40428, CE08177, CE16195, CE1…	1164	115	4562	2.41971	1.69309e-13	1.21014e-14	7.43849e-13
SP_PIR_KEYWORDS	cytoplasm	143	4.7117	5.3983e-16	CE06997, CE03287, CE04713, CE29495, CE32185, CE18268, CE02619, CE28571, CE26031, CE30325, CE37787, CE14874, CE27425, CE17723, CE13740, CE38938, CE00543, CE12894, CE00291, CE27410, CE24910, CE00410, CE15900, CE02013, CE11954, CE01253, CE20875, CE28899, CE29220, CE02319, CE16954, CE00015, CE28255, CE05680, CE27062, CE05684, CE00089, CE17349, CE28834, CE16650, CE02985, CE18478, CE27378, CE29233, CE2…	2993	284	10826	1.82129	2.03726e-13	3.39728e-14	7.66054e-13
GOTERM_CC_FAT	GO:0005743~mitochondrial inner membrane	51	1.6804	6.32245e-16	CE00968, CE13742, CE07987, CE26775, CE06233, CE40009, CE09502, CE22940, CE15602, CE12898, CE23794, CE11868, CE02298, CE28809, CE16966, CE07016, CE28800, CE25820, CE13291, CE10972, CE15745, CE40718, CE20218, CE40325, CE33519, CE09081, CE01976, CE11980, CE09866, CE01308, CE05685, CE13473, CE39288, CE14263, CE39995, CE02327, CE15854, CE02229, CE00474, CE22939, CE02268, CE18826, CE09617, CE21655, CE3…	1164	70	4562	2.85545	2.03171e-13	1.35447e-14	8.88178e-13
GOTERM_BP_FAT	GO:0022613~ribonucleoprotein complex biogenesis	42	1.38386	3.8926e-15	CE40876, CE32083, CE23795, CE08687, CE27127, CE36757, CE28259, CE20571, CE19133, CE12920, CE11196, CE21123, CE14894, CE00268, CE23019, CE03583, CE08186, CE01493, CE09718, CE32964, CE17565, CE05078, CE19186, CE27803, CE00337, CE39843, CE26547, CE28890, CE05202, CE30642, CE17218, CE18505, CE23932, CE22116, CE04360, CE09655, CE00816, CE16052, CE02283, CE27843, CE40440, CE16195	2029	44	5525	2.59924	5.89861e-12	3.10418e-13	6.4615e-12
SP_PIR_KEYWORDS	proteasome	31	1.02142	4.2399e-15	CE34396, CE16954, CE17915, CE25810, CE05371, CE02632, CE25941, CE19969, CE13818, CE08946, CE26355, CE30307, CE07571, CE36420, CE08184, CE17564, CE03368, CE30640, CE31311, CE09799, CE26745, CE17253, CE09654, CE00101, CE18135, CE29280, CE01253, CE25011, CE05521, CE06608, CE19527	2993	32	10826	3.50407	1.54832e-12	2.21156e-13	5.80647e-12
SP_PIR_KEYWORDS	transit peptide	57	1.87809	7.95364e-15	CE06441, CE28470, CE34018, CE11420, CE00136, CE14780, CE09597, CE03351, CE01467, CE07741, CE28160, CE08883, CE28809, CE37229, CE37982, CE40117, CE27233, CE02183, CE06092, CE03411, CE10972, CE22606, CE20218, CE27322, CE40325, CE17940, CE01976, CE05227, CE00832, CE27647, CE11980, CE01308, CE24890, CE05685, CE13473, CE19822, CE39288, CE16894, CE02229, CE00004, CE32929, CE00474, CE09258, CE35706, CE1…	2993	81	10826	2.54537	2.93365e-12	3.66707e-13	1.10134e-11
SP_PIR_KEYWORDS	Aminoacyl-tRNA synthetase	30	0.988468	1.44355e-14	CE16317, CE00015, CE28096, CE29495, CE36065, CE09768, CE29472, CE05684, CE18363, CE25136, CE00748, CE20708, CE09642, CE13435, CE06580, CE05434, CE29032, CE28247, CE24685, CE28801, CE18372, CE33722, CE34997, CE35160, CE29515, CE06304, CE31906, CE35140, CE05445, CE06007	2993	31	10826	3.50043	5.29687e-12	5.88529e-13	1.98841e-11
GOTERM_BP_FAT	GO:0042254~ribosome biogenesis	39	1.28501	6.66484e-14	CE40876, CE32083, CE23795, CE08687, CE27127, CE36757, CE28259, CE20571, CE19133, CE12920, CE11196, CE21123, CE14894, CE00268, CE23019, CE03583, CE08186, CE01493, CE09718, CE17565, CE05078, CE19186, CE27803, CE00337, CE39843, CE28890, CE05202, CE30642, CE17218, CE18505, CE23932, CE22116, CE04360, CE09655, CE00816, CE16052, CE02283, CE40440, CE16195	2029	41	5525	2.59019	1.01119e-10	5.05596e-12	1.10845e-10
GOTERM_CC_FAT	GO:0005730~nucleolus	25	0.823723	9.01754e-14	CE40876, CE32083, CE36757, CE02914, CE14896, CE19133, CE12920, CE02270, CE11196, CE21123, CE00268, CE01493, CE05078, CE19186, CE27803, CE28890, CE05202, CE30642, CE17218, CE18505, CE24439, CE22116, CE00816, CE02283, CE16195	1164	25	4562	3.91924	2.74958e-11	1.71851e-12	1.2077e-10
GOTERM_CC_FAT	GO:0070013~intracellular organelle lumen	65	2.14168	1.04549e-13	CE40876, CE25510, CE06441, CE32083, CE02914, CE00136, CE38104, CE09597, CE19133, CE37018, CE29047, CE12920, CE11196, CE07741, CE21123, CE00897, CE28160, CE24802, CE01493, CE16968, CE05078, CE29032, CE37229, CE19186, CE00318, CE17989, CE28890, CE06092, CE03411, CE17218, CE18505, CE20643, CE24439, CE39547, CE29932, CE07526, CE02283, CE40428, CE08177, CE16195, CE17940, CE27647, CE13431, CE36757, CE2…	1164	109	4562	2.33716	3.18978e-11	1.87639e-12	1.4011e-10
GOTERM_CC_FAT	GO:0043233~organelle lumen	65	2.14168	1.04549e-13	CE40876, CE25510, CE06441, CE32083, CE02914, CE00136, CE38104, CE09597, CE19133, CE37018, CE29047, CE12920, CE11196, CE07741, CE21123, CE00897, CE28160, CE24802, CE01493, CE16968, CE05078, CE29032, CE37229, CE19186, CE00318, CE17989, CE28890, CE06092, CE03411, CE17218, CE18505, CE20643, CE24439, CE39547, CE29932, CE07526, CE02283, CE40428, CE08177, CE16195, CE17940, CE27647, CE13431, CE36757, CE2…	1164	109	4562	2.33716	3.18978e-11	1.87639e-12	1.4011e-10
SP_PIR_KEYWORDS	Chaperone	33	1.08731	1.10617e-13	CE28255, CE13742, CE05680, CE07987, CE27242, CE02985, CE35110, CE39286, CE00827, CE00423, CE24546, CE08883, CE01234, CE16015, CE13229, CE21655, CE28800, CE11318, CE39722, CE24911, CE03412, CE13349, CE21562, CE15745, CE03057, CE23815, CE05441, CE01057, CE31540, CE05160, CE02262, CE02319, CE05162	2993	37	10826	3.22607	4.05822e-11	4.0582e-12	1.523e-10
SP_PIR_KEYWORDS	mrna processing	34	1.12026	6.98788e-13	CE22871, CE38492, CE15592, CE38104, CE23346, CE09667, CE01891, CE25120, CE08945, CE17753, CE01616, CE30856, CE03025, CE00446, CE03763, CE03762, CE03111, CE01889, CE31089, CE39587, CE02065, CE04155, CE36374, CE01277, CE09299, CE22230, CE01479, CE30437, CE00122, CE29793, CE36572, CE29932, CE02283, CE01334, CE17941, CE21971	2993	40	10826	3.07454	2.5645e-10	2.33137e-11	9.6243e-10
SMART	SM00360:RRM	54	1.77924	4.3045e-12	CE20412, CE38492, CE24366, CE07355, CE08369, CE30324, CE16399, CE23341, CE18515, CE24152, CE21988, CE28911, CE07598, CE03763, CE16307, CE03762, CE37535, CE16308, CE26020, CE29981, CE08718, CE36374, CE05167, CE36572, CE18030, CE26916, CE06198, CE29126, CE29542, CE17744, CE30443, CE28597, CE38662, CE18963, CE01891, CE30856, CE20224, CE40238, CE01044, CE03111, CE18119, CE31089, CE32410, CE34364, CE2…	845	88	3281	2.38265	1.30855e-09	1.30855e-09	5.76366e-09
SMART	SM00382:AAA	57	1.87809	6.56544e-12	CE05396, CE08688, CE20613, CE34059, CE03818, CE01268, CE05663, CE01292, CE19038, CE19131, CE23037, CE27427, CE27353, CE28160, CE08946, CE09548, CE02256, CE39381, CE36108, CE30377, CE09874, CE06097, CE17254, CE27728, CE01547, CE40253, CE26853, CE23832, CE01253, CE28132, CE40155, CE21971, CE17915, CE29064, CE05402, CE03260, CE15714, CE03262, CE39850, CE21767, CE37072, CE34400, CE35878, CE09524, CE2…	845	96	3281	2.30544	1.99589e-09	9.97943e-10	8.7911e-09
SP_PIR_KEYWORDS	nucleotide-binding	246	8.10544	7.46028e-12	CE06997, CE35897, CE00696, CE01268, CE28571, CE31717, CE27353, CE01537, CE25103, CE06583, CE28160, CE06580, CE35672, CE01889, CE29032, CE36108, CE08852, CE28801, CE06097, CE18372, CE27030, CE15900, CE17254, CE18785, CE01547, CE40253, CE01253, CE40155, CE25231, CE02319, CE29064, CE01341, CE05066, CE15714, CE37072, CE07721, CE40316, CE25121, CE25424, CE37480, CE30858, CE11131, CE32469, CE20001, CE1…	2993	613	10826	1.45156	2.73791e-09	2.28159e-10	1.02752e-08
GOTERM_MF_FAT	GO:0016875~ligase activity, forming carbon-oxygen bonds	35	1.15321	1.21568e-11	CE00015, CE16317, CE28096, CE29495, CE36065, CE09768, CE05684, CE29472, CE18363, CE25136, CE00748, CE20708, CE09642, CE13435, CE06580, CE01346, CE05434, CE29032, CE28247, CE24685, CE28801, CE18372, CE38487, CE16514, CE33722, CE24450, CE34997, CE35957, CE35160, CE29515, CE06304, CE31906, CE35140, CE05445, CE06007	1581	39	4576	2.59751	9.48224e-09	3.16075e-09	1.85985e-08
GOTERM_MF_FAT	GO:0016876~ligase activity, forming aminoacyl-tRNA and related compounds	35	1.15321	1.21568e-11	CE00015, CE16317, CE28096, CE29495, CE36065, CE09768, CE05684, CE29472, CE18363, CE25136, CE00748, CE20708, CE09642, CE13435, CE06580, CE01346, CE05434, CE29032, CE28247, CE24685, CE28801, CE18372, CE38487, CE16514, CE33722, CE24450, CE34997, CE35957, CE35160, CE29515, CE06304, CE31906, CE35140, CE05445, CE06007	1581	39	4576	2.59751	9.48224e-09	3.16075e-09	1.85985e-08
GOTERM_MF_FAT	GO:0004812~aminoacyl-tRNA ligase activity	35	1.15321	1.21568e-11	CE00015, CE16317, CE28096, CE29495, CE36065, CE09768, CE05684, CE29472, CE18363, CE25136, CE00748, CE20708, CE09642, CE13435, CE06580, CE01346, CE05434, CE29032, CE28247, CE24685, CE28801, CE18372, CE38487, CE16514, CE33722, CE24450, CE34997, CE35957, CE35160, CE29515, CE06304, CE31906, CE35140, CE05445, CE06007	1581	39	4576	2.59751	9.48224e-09	3.16075e-09	1.85985e-08
KEGG_PATHWAY	cel00190:Oxidative phosphorylation	75	2.47117	1.94586e-11	CE11464, CE17071, CE00968, CE17720, CE03595, CE05514, CE01361, CE18980, CE19849, CE29186, CE14780, CE06233, CE40009, CE04424, CE22940, CE22460, CE20171, CE15602, CE38202, CE05296, CE11868, CE09693, CE19592, CE26163, CE07016, CE08379, CE19362, CE21933, CE10972, CE20218, CE19628, CE02404, CE39300, CE09081, CE01976, CE00832, CE33082, CE04005, CE30519, CE36139, CE11980, CE22587, CE09866, CE06291, CE0…	687	84	1246	1.61936	2.04315e-09	1.02157e-09	2.1796e-08
GOTERM_BP_FAT	GO:0006457~protein folding	49	1.6145	2.01029e-11	CE23446, CE27242, CE07354, CE05813, CE00827, CE24152, CE20265, CE25189, CE13229, CE16015, CE27567, CE24911, CE06362, CE20374, CE03412, CE01057, CE39158, CE02319, CE05162, CE03588, CE28255, CE05680, CE17506, CE02985, CE01596, CE35110, CE27878, CE00423, CE21417, CE39621, CE24546, CE22213, CE17730, CE32410, CE01234, CE04286, CE08631, CE13349, CE21562, CE09016, CE03057, CE23815, CE22150, CE24686, CE0…	2029	61	5525	2.18734	3.05162e-08	1.45315e-09	3.34499e-08
INTERPRO	IPR012340:Nucleic acid-binding, OB-fold	33	1.08731	2.30334e-11	CE00015, CE04405, CE05684, CE21842, CE27690, CE29373, CE22465, CE19038, CE06668, CE21767, CE37787, CE18478, CE17755, CE02249, CE37480, CE05860, CE01889, CE19148, CE08392, CE28247, CE03558, CE09874, CE00768, CE13120, CE05747, CE17962, CE18920, CE04448, CE00415, CE31906, CE12414, CE34320, CE06007	2574	38	8186	2.76181	6.40327e-08	6.40327e-08	4.11237e-08
GOTERM_MF_FAT	GO:0005198~structural molecule activity	166	5.46952	2.40105e-11	CE28880, CE09788, CE26840, CE26774, CE02619, CE04335, CE09047, CE37013, CE19125, CE07741, CE39477, CE40143, CE00480, CE01066, CE04913, CE26948, CE03278, CE05860, CE03656, CE37229, CE24278, CE39542, CE19904, CE27233, CE06883, CE18370, CE16012, CE01543, CE34502, CE39547, CE16197, CE06699, CE15437, CE17986, CE13265, CE02283, CE07669, CE33869, CE08034, CE01485, CE20485, CE00224, CE00083, CE29830, CE1…	1581	317	4576	1.51566	1.87282e-08	4.68204e-09	3.67335e-08
SP_PIR_KEYWORDS	endoplasmic reticulum	35	1.15321	3.02677e-11	CE32796, CE32953, CE34394, CE09629, CE03972, CE05945, CE40354, CE05785, CE07244, CE00897, CE00423, CE01081, CE00269, CE18125, CE01067, CE39620, CE00368, CE01826, CE03397, CE20348, CE36914, CE30601, CE04886, CE03880, CE07622, CE20732, CE00436, CE21562, CE01478, CE36786, CE20214, CE16196, CE08177, CE06987, CE23635	2993	45	10826	2.81331	1.11082e-08	8.5448e-10	4.16883e-08
SP_PIR_KEYWORDS	mrna splicing	28	0.92257	3.31193e-11	CE22871, CE38492, CE15592, CE38104, CE23346, CE09667, CE01891, CE08945, CE17753, CE30856, CE03025, CE00446, CE03763, CE03762, CE03111, CE01889, CE31089, CE39587, CE02065, CE04155, CE36374, CE01277, CE22230, CE00122, CE01479, CE29793, CE36572, CE02283, CE01334, CE21971	2993	32	10826	3.16497	1.21548e-08	8.68198e-10	4.56158e-08
GOTERM_CC_FAT	GO:0033279~ribosomal subunit	20	0.658979	7.18545e-11	CE06441, CE03278, CE14030, CE37229, CE26840, CE09945, CE00100, CE06360, CE01810, CE19125, CE00854, CE05747, CE07741, CE05849, CE29835, CE39867, CE18920, CE11024, CE24802, CE22195	1164	20	4562	3.91924	2.19156e-08	1.21753e-09	9.62613e-08
SP_PIR_KEYWORDS	atp-binding	199	6.55684	8.15108e-11	CE06997, CE35897, CE01268, CE28571, CE31717, CE27353, CE25103, CE06583, CE28160, CE06580, CE35672, CE01889, CE29032, CE36108, CE08852, CE28801, CE18372, CE06097, CE27030, CE17254, CE18785, CE40253, CE01547, CE01253, CE40155, CE25231, CE02319, CE29064, CE01341, CE15714, CE37072, CE07721, CE25121, CE37480, CE30858, CE11131, CE20001, CE17545, CE11083, CE29195, CE29198, CE01761, CE30749, CE35160, CE0…	2993	484	10826	1.4872	2.99145e-08	1.9943e-09	1.12266e-07
GOTERM_MF_FAT	GO:0016887~ATPase activity	100	3.29489	1.68562e-10	CE05663, CE04424, CE23037, CE31791, CE27427, CE27353, CE28160, CE34464, CE01889, CE36108, CE06097, CE27030, CE02219, CE18785, CE40253, CE26853, CE01253, CE19628, CE02404, CE25231, CE21971, CE17716, CE29064, CE05402, CE36139, CE01341, CE15592, CE15714, CE39850, CE37072, CE15894, CE07721, CE25121, CE30858, CE03025, CE00337, CE18971, CE11083, CE29195, CE28240, CE09799, CE00436, CE37303, CE08258, CE3…	1581	171	4576	1.69261	1.31478e-07	2.62956e-08	2.57882e-07
SP_PIR_KEYWORDS	helicase	39	1.28501	1.77457e-10	CE01341, CE29563, CE15592, CE34059, CE06825, CE06562, CE15894, CE31791, CE27427, CE37437, CE29884, CE25121, CE06239, CE11190, CE40452, CE27311, CE34464, CE03025, CE01889, CE03821, CE41449, CE39381, CE34419, CE00337, CE11083, CE29195, CE27030, CE30606, CE33947, CE37303, CE30311, CE18785, CE27728, CE38657, CE39177, CE26853, CE00839, CE23832, CE25057, CE29792, CE01334, CE27795, CE17764, CE37043, CE2…	2993	55	10826	2.56486	6.51267e-08	4.07042e-09	2.44415e-07
GOTERM_MF_FAT	GO:0008135~translation factor activity, nucleic acid binding	38	1.25206	1.83365e-10	CE01341, CE11158, CE27570, CE05066, CE37820, CE04791, CE17349, CE29373, CE06668, CE30325, CE18958, CE19822, CE37787, CE40788, CE00548, CE00367, CE02249, CE00543, CE20081, CE00291, CE16227, CE03726, CE17565, CE32610, CE29676, CE27702, CE17273, CE15900, CE17962, CE11954, CE31809, CE05656, CE01270, CE27322, CE22051, CE35204, CE13279, CE29220	1581	46	4576	2.391	1.43025e-07	2.38375e-08	2.8053e-07
GOTERM_BP_FAT	GO:0016072~rRNA metabolic process	28	0.92257	2.71146e-10	CE40876, CE23795, CE27127, CE36757, CE28259, CE20571, CE19133, CE12920, CE11196, CE21123, CE14894, CE03583, CE23019, CE01493, CE09718, CE05078, CE19186, CE00337, CE27803, CE39843, CE30642, CE18505, CE23932, CE22116, CE00816, CE16052, CE40440, CE16195	2029	29	5525	2.62912	4.11599e-07	1.87091e-08	4.51168e-07
GOTERM_BP_FAT	GO:0006364~rRNA processing	28	0.92257	2.71146e-10	CE40876, CE23795, CE27127, CE36757, CE28259, CE20571, CE19133, CE12920, CE11196, CE21123, CE14894, CE03583, CE23019, CE01493, CE09718, CE05078, CE19186, CE00337, CE27803, CE39843, CE30642, CE18505, CE23932, CE22116, CE00816, CE16052, CE40440, CE16195	2029	29	5525	2.62912	4.11599e-07	1.87091e-08	4.51168e-07
GOTERM_BP_FAT	GO:0006418~tRNA aminoacylation for protein translation	33	1.08731	5.01985e-10	CE00015, CE16317, CE28096, CE29495, CE36065, CE09768, CE05684, CE29472, CE18363, CE25136, CE00748, CE20708, CE13435, CE06580, CE01346, CE05434, CE29032, CE28247, CE24685, CE28801, CE18372, CE38487, CE16514, CE33722, CE34997, CE35957, CE35160, CE29515, CE06304, CE31906, CE35140, CE05445, CE06007	2029	37	5525	2.42864	7.62013e-07	3.3131e-08	8.3527e-07
GOTERM_BP_FAT	GO:0043039~tRNA aminoacylation	33	1.08731	5.01985e-10	CE00015, CE16317, CE28096, CE29495, CE36065, CE09768, CE05684, CE29472, CE18363, CE25136, CE00748, CE20708, CE13435, CE06580, CE01346, CE05434, CE29032, CE28247, CE24685, CE28801, CE18372, CE38487, CE16514, CE33722, CE34997, CE35957, CE35160, CE29515, CE06304, CE31906, CE35140, CE05445, CE06007	2029	37	5525	2.42864	7.62013e-07	3.3131e-08	8.3527e-07
GOTERM_BP_FAT	GO:0043038~amino acid activation	33	1.08731	5.01985e-10	CE00015, CE16317, CE28096, CE29495, CE36065, CE09768, CE05684, CE29472, CE18363, CE25136, CE00748, CE20708, CE13435, CE06580, CE01346, CE05434, CE29032, CE28247, CE24685, CE28801, CE18372, CE38487, CE16514, CE33722, CE34997, CE35957, CE35160, CE29515, CE06304, CE31906, CE35140, CE05445, CE06007	2029	37	5525	2.42864	7.62013e-07	3.3131e-08	8.3527e-07
GOTERM_CC_FAT	GO:0012505~endomembrane system	51	1.6804	5.04275e-10	CE14448, CE32796, CE03145, CE13219, CE34256, CE16047, CE27001, CE01067, CE00480, CE18121, CE09605, CE26434, CE18906, CE09338, CE30523, CE32907, CE21634, CE05594, CE30527, CE05654, CE36914, CE20129, CE03205, CE32286, CE09675, CE38393, CE20214, CE32110, CE16196, CE33869, CE34448, CE36244, CE29642, CE20989, CE37484, CE29136, CE01081, CE00269, CE20745, CE39281, CE39620, CE10988, CE33941, CE26971, CE1…	1164	89	4562	2.24586	1.53804e-07	8.09494e-09	6.75562e-07
SP_PIR_KEYWORDS	mitochondrion inner membrane	30	0.988468	5.88433e-10	CE11980, CE13742, CE07987, CE01308, CE26775, CE05685, CE13473, CE39995, CE23794, CE02327, CE02229, CE00474, CE18826, CE16966, CE09617, CE40117, CE21655, CE25820, CE28800, CE10972, CE15745, CE40718, CE29950, CE20218, CE40325, CE05347, CE33519, CE28408, CE09081, CE01976	2993	38	10826	2.85561	2.15955e-07	1.27032e-08	8.1046e-07
SP_PIR_KEYWORDS	dna replication	24	0.790774	6.94148e-10	CE29749, CE11492, CE37518, CE08392, CE24028, CE17767, CE03558, CE37726, CE04405, CE01268, CE09874, CE32262, CE05595, CE09308, CE01414, CE21767, CE19038, CE00874, CE00220, CE00415, CE37480, CE28840, CE35902, CE00331	2993	27	10826	3.21521	2.54752e-07	1.41529e-08	9.56064e-07
SP_PIR_KEYWORDS	protein transport	48	1.58155	8.16105e-10	CE07351, CE14448, CE13742, CE09629, CE34394, CE01778, CE07987, CE00696, CE06238, CE25677, CE28817, CE13473, CE37484, CE16047, CE33239, CE03349, CE00425, CE39501, CE05785, CE14954, CE39281, CE20745, CE39620, CE18121, CE18673, CE00448, CE01826, CE10836, CE28809, CE09338, CE26780, CE16966, CE21655, CE05594, CE28800, CE25820, CE25039, CE07541, CE16016, CE32286, CE07622, CE03705, CE15745, CE09675, CE0…	2993	77	10826	2.25482	2.9951e-07	1.57637e-08	1.12404e-06
KEGG_PATHWAY	cel03040:Spliceosome	79	2.60297	1.08803e-09	CE40676, CE28858, CE23981, CE14704, CE38492, CE24366, CE34059, CE38104, CE27691, CE23346, CE23341, CE18515, CE27427, CE24152, CE08945, CE03498, CE16310, CE14540, CE28910, CE23645, CE09682, CE00446, CE03763, CE20974, CE03762, CE00499, CE22886, CE01889, CE12290, CE39381, CE09232, CE39587, CE27517, CE08909, CE36374, CE09674, CE18785, CE22230, CE00122, CE27728, CE29793, CE17296, CE26853, CE23832, CE1…	687	93	1246	1.54066	1.14243e-07	3.8081e-08	1.21873e-06
GOTERM_BP_FAT	GO:0006397~mRNA processing	42	1.38386	1.57006e-09	CE22871, CE28858, CE38492, CE15592, CE30346, CE38104, CE23346, CE01891, CE25120, CE08945, CE17753, CE14540, CE01616, CE30856, CE03025, CE00446, CE03763, CE03277, CE03762, CE03111, CE32964, CE01889, CE31089, CE02065, CE39587, CE04155, CE26547, CE36374, CE01277, CE18505, CE09299, CE22230, CE01479, CE30437, CE00122, CE36572, CE29932, CE02283, CE29126, CE27843, CE01334, CE06519, CE17941, CE21971	2029	53	5525	2.15786	2.38335e-06	9.93063e-08	2.61248e-06
GOTERM_MF_FAT	GO:0015077~monovalent inorganic cation transmembrane transporter activity	40	1.31796	2.4431e-09	CE27044, CE17071, CE30519, CE00968, CE17720, CE36139, CE03595, CE18980, CE09866, CE06291, CE01308, CE06290, CE06233, CE29997, CE29684, CE04424, CE22940, CE07721, CE29133, CE20171, CE15602, CE14265, CE06582, CE37521, CE11868, CE29549, CE21147, CE09693, CE22939, CE18826, CE07016, CE13291, CE19362, CE10604, CE19628, CE20218, CE29950, CE10544, CE02404, CE06974, CE01976	1581	52	4576	2.22644	1.90561e-06	2.72231e-07	3.73769e-06
GOTERM_CC_FAT	GO:0016469~proton-transporting two-sector ATPase complex	27	0.889621	4.81684e-09	CE27044, CE00968, CE36139, CE03595, CE09866, CE18980, CE06291, CE06290, CE06233, CE29997, CE29684, CE04424, CE29133, CE15602, CE37521, CE11868, CE18826, CE07016, CE13291, CE19362, CE10604, CE29950, CE19628, CE02404, CE06974, CE03574, CE01976	1164	36	4562	2.93943	1.46913e-06	7.34568e-08	6.45297e-06
GOTERM_MF_FAT	GO:0042623~ATPase activity, coupled	77	2.53707	5.11866e-09	CE32950, CE20613, CE29563, CE34059, CE03818, CE18884, CE04424, CE23037, CE31791, CE27427, CE27353, CE06239, CE28160, CE11190, CE09548, CE27311, CE34464, CE03493, CE18746, CE03821, CE01889, CE41449, CE39381, CE36108, CE37254, CE27030, CE19362, CE28984, CE02219, CE18785, CE27728, CE40253, CE26853, CE38657, CE23832, CE00839, CE19628, CE02404, CE17764, CE25231, CE01976, CE17716, CE21971, CE29064, CE3…	1581	128	4576	1.74114	3.99254e-06	4.99069e-07	7.83102e-06
GOTERM_MF_FAT	GO:0015078~hydrogen ion transmembrane transporter activity	39	1.28501	5.40422e-09	CE27044, CE17071, CE30519, CE00968, CE17720, CE36139, CE03595, CE18980, CE09866, CE06291, CE01308, CE06290, CE06233, CE29997, CE29684, CE04424, CE22940, CE29133, CE20171, CE15602, CE14265, CE06582, CE37521, CE11868, CE29549, CE21147, CE09693, CE22939, CE18826, CE07016, CE13291, CE19362, CE10604, CE19628, CE20218, CE29950, CE10544, CE02404, CE06974, CE01976	1581	51	4576	2.21334	4.21528e-06	4.68365e-07	8.2679e-06
SP_PIR_KEYWORDS	hydrolase	164	5.40362	6.96091e-09	CE28755, CE32106, CE14186, CE03794, CE02009, CE03858, CE04424, CE31791, CE27427, CE21681, CE33852, CE28160, CE17464, CE35894, CE30264, CE34464, CE18855, CE02705, CE01889, CE19323, CE36913, CE27030, CE02185, CE41289, CE10028, CE40776, CE18785, CE26853, CE19527, CE12120, CE32639, CE29792, CE24969, CE31469, CE01917, CE25231, CE21971, CE07251, CE16954, CE31470, CE15324, CE01341, CE33772, CE04215, CE3…	2993	401	10826	1.47932	2.55465e-06	1.27733e-07	9.5874e-06
GOTERM_BP_FAT	GO:0008380~RNA splicing	33	1.08731	7.44561e-09	CE22871, CE28858, CE38492, CE05372, CE15592, CE38104, CE23346, CE01891, CE08945, CE17753, CE30856, CE03025, CE00446, CE03763, CE03762, CE03111, CE32964, CE01889, CE31089, CE39587, CE02065, CE26547, CE04155, CE36374, CE01277, CE22230, CE01479, CE30437, CE00122, CE36572, CE02283, CE01334, CE27843, CE06519, CE21971	2029	39	5525	2.30409	1.13024e-05	4.52097e-07	1.2389e-05
GOTERM_MF_FAT	GO:0003899~DNA-directed RNA polymerase activity	23	0.757825	7.84719e-09	CE31330, CE02117, CE39091, CE24028, CE27997, CE22465, CE30653, CE22157, CE00225, CE05629, CE18986, CE25620, CE01426, CE26662, CE23831, CE00220, CE14750, CE08817, CE06667, CE29979, CE04448, CE20710, CE01162	1581	24	4576	2.77377	6.12079e-06	6.12081e-07	1.20054e-05
SP_PIR_KEYWORDS	rrna processing	19	0.62603	8.85776e-09	CE01493, CE05078, CE19186, CE00337, CE27803, CE36757, CE20571, CE19133, CE12920, CE30642, CE17217, CE23932, CE11196, CE22116, CE21123, CE00816, CE03583, CE16052, CE16195	2993	20	10826	3.43625	3.25079e-06	1.548e-07	1.22e-05
INTERPRO	IPR012677:Nucleotide-binding, alpha-beta plait	55	1.81219	1.06051e-08	CE20412, CE38492, CE24366, CE07355, CE08369, CE30324, CE16399, CE23341, CE18515, CE24152, CE21988, CE28911, CE07598, CE03763, CE37535, CE16307, CE03762, CE05721, CE16308, CE40119, CE26020, CE29981, CE08718, CE36374, CE05167, CE36572, CE18030, CE26916, CE29126, CE29542, CE17744, CE30443, CE28597, CE02777, CE38662, CE18963, CE01891, CE30856, CE20224, CE40238, CE01044, CE03111, CE18119, CE31089, CE3…	2574	89	8186	1.96533	2.94819e-05	1.4741e-05	1.89344e-05
SP_PIR_KEYWORDS	ligase	42	1.38386	1.62967e-08	CE00015, CE16317, CE31652, CE04713, CE35897, CE29495, CE36065, CE05684, CE29472, CE00136, CE09784, CE05945, CE03351, CE20708, CE01535, CE13435, CE06580, CE37480, CE05434, CE05449, CE32886, CE29032, CE34538, CE24685, CE28247, CE16309, CE05246, CE28801, CE14734, CE18372, CE34997, CE08630, CE35160, CE29515, CE04242, CE40719, CE06304, CE31906, CE09611, CE05445, CE05227, CE06007	2993	68	10826	2.2341	5.98087e-06	2.71858e-07	2.24457e-05
GOTERM_CC_FAT	GO:0005694~chromosome	42	1.38386	1.91457e-08	CE03287, CE02456, CE20613, CE32972, CE26712, CE12282, CE04501, CE18951, CE00220, CE24463, CE04479, CE05477, CE14874, CE25103, CE06184, CE01367, CE05471, CE02450, CE00219, CE02628, CE11492, CE24748, CE37518, CE24028, CE27781, CE19602, CE25038, CE17989, CE03253, CE03252, CE16386, CE01414, CE04434, CE07426, CE20718, CE06164, CE20215, CE06537, CE17139, CE16194, CE17716, CE26992	1164	73	4562	2.25491	5.83942e-06	2.78069e-07	2.56489e-05
INTERPRO	IPR000504:RNA recognition motif, RNP-1	54	1.77924	2.08278e-08	CE20412, CE38492, CE24366, CE07355, CE08369, CE30324, CE16399, CE23341, CE18515, CE24152, CE21988, CE28911, CE07598, CE03763, CE16307, CE03762, CE37535, CE16308, CE26020, CE29981, CE08718, CE36374, CE05167, CE36572, CE18030, CE26916, CE06198, CE29126, CE29542, CE17744, CE30443, CE28597, CE38662, CE18963, CE01891, CE30856, CE20224, CE40238, CE01044, CE03111, CE18119, CE31089, CE32410, CE34364, CE2…	2574	88	8186	1.95153	5.78996e-05	1.93002e-05	3.71859e-05
KEGG_PATHWAY	cel00240:Pyrimidine metabolism	53	1.74629	2.63588e-08	CE34466, CE00441, CE00638, CE22465, CE18986, CE01538, CE29979, CE01162, CE18855, CE31330, CE02117, CE17767, CE05595, CE05629, CE26662, CE38489, CE25620, CE00874, CE23831, CE14750, CE08817, CE02641, CE25662, CE27925, CE28840, CE29598, CE29749, CE39091, CE19154, CE00225, CE30653, CE29830, CE00220, CE06667, CE14420, CE08185, CE39207, CE06962, CE22389, CE18143, CE18877, CE24028, CE32262, CE09308, CE0…	687	59	1246	1.62924	2.76767e-06	6.91918e-07	2.95251e-05
GOTERM_MF_FAT	GO:0051082~unfolded protein binding	28	0.92257	2.96704e-08	CE28255, CE05680, CE02985, CE35110, CE00827, CE00423, CE39621, CE24546, CE20265, CE01234, CE16015, CE13229, CE06362, CE24911, CE08631, CE13349, CE03412, CE21562, CE28980, CE09016, CE23815, CE05441, CE01057, CE31540, CE39158, CE02319, CE05162, CE02262	1581	33	4576	2.45583	2.31426e-05	2.1039e-06	4.53926e-05
INTERPRO	IPR003593:ATPase, AAA+ type, core	57	1.87809	4.09986e-08	CE05396, CE08688, CE20613, CE34059, CE03818, CE01268, CE05663, CE01292, CE19038, CE19131, CE23037, CE27427, CE27353, CE28160, CE08946, CE09548, CE02256, CE39381, CE36108, CE30377, CE09874, CE06097, CE17254, CE27728, CE01547, CE40253, CE26853, CE23832, CE01253, CE28132, CE40155, CE21971, CE17915, CE29064, CE05402, CE03260, CE15714, CE03262, CE39850, CE21767, CE37072, CE34400, CE35878, CE09524, CE2…	2574	96	8186	1.88828	0.00011397	2.84936e-05	7.31988e-05
GOTERM_MF_FAT	GO:0034062~RNA polymerase activity	23	0.757825	4.40252e-08	CE31330, CE02117, CE39091, CE24028, CE27997, CE22465, CE30653, CE22157, CE00225, CE05629, CE18986, CE25620, CE01426, CE26662, CE23831, CE00220, CE14750, CE08817, CE06667, CE29979, CE04448, CE20710, CE01162	1581	25	4576	2.66282	3.43391e-05	2.86163e-06	6.7354e-05
GOTERM_CC_FAT	GO:0044427~chromosomal part	32	1.05437	4.65581e-08	CE02456, CE20613, CE26712, CE04501, CE18951, CE00220, CE24463, CE04479, CE14874, CE05477, CE01367, CE05471, CE02450, CE11492, CE00219, CE24748, CE37518, CE24028, CE25038, CE03253, CE03252, CE16386, CE04434, CE07426, CE20718, CE06164, CE20215, CE06537, CE17139, CE16194, CE17716, CE26992	1164	50	4562	2.50832	1.42001e-05	6.45465e-07	6.23725e-05
SMART	SM00487:DEXDc	35	1.15321	4.85889e-08	CE01341, CE29563, CE15592, CE34059, CE06825, CE31791, CE27427, CE37437, CE29884, CE25121, CE06239, CE11190, CE40452, CE27311, CE34464, CE03025, CE01889, CE03821, CE41449, CE36108, CE39381, CE34419, CE00337, CE11083, CE29195, CE27030, CE30606, CE37303, CE18785, CE27728, CE38657, CE39177, CE26853, CE00839, CE23832, CE25057, CE29792, CE01334, CE37043, CE25231, CE18219, CE21971, CE17716	845	57	3281	2.3842	1.47709e-05	4.92366e-06	6.50605e-05
GOTERM_MF_FAT	GO:0000166~nucleotide binding	415	13.6738	7.55675e-08	CE24366, CE18363, CE11776, CE16399, CE32493, CE27353, CE01537, CE25103, CE35672, CE01889, CE24193, CE16116, CE18372, CE15900, CE01547, CE05767, CE35140, CE25231, CE05066, CE15714, CE07721, CE40316, CE25121, CE25424, CE18119, CE32469, CE07719, CE20001, CE32262, CE24459, CE32460, CE01761, CE35160, CE06304, CE31906, CE23592, CE01075, CE09600, CE32895, CE27459, CE27311, CE31383, CE09605, CE40473, CE0…	1581	994	4576	1.20841	5.89409e-05	4.53404e-06	0.000115611
GOTERM_MF_FAT	GO:0008026~ATP-dependent helicase activity	40	1.31796	7.57886e-08	CE01341, CE29563, CE15592, CE34059, CE06825, CE06562, CE15894, CE31791, CE27427, CE37437, CE29884, CE25121, CE06239, CE11190, CE40452, CE27311, CE34464, CE03025, CE03493, CE01889, CE03821, CE41449, CE36108, CE39381, CE34419, CE00337, CE11083, CE29195, CE27030, CE30606, CE33947, CE28984, CE37303, CE02219, CE18785, CE27728, CE38657, CE39177, CE26853, CE00839, CE23832, CE25057, CE17764, CE37043, CE2…	1581	56	4576	2.06741	5.91134e-05	4.2225e-06	0.000115949
GOTERM_MF_FAT	GO:0070035~purine NTP-dependent helicase activity	40	1.31796	7.57886e-08	CE01341, CE29563, CE15592, CE34059, CE06825, CE06562, CE15894, CE31791, CE27427, CE37437, CE29884, CE25121, CE06239, CE11190, CE40452, CE27311, CE34464, CE03025, CE03493, CE01889, CE03821, CE41449, CE36108, CE39381, CE34419, CE00337, CE11083, CE29195, CE27030, CE30606, CE33947, CE28984, CE37303, CE02219, CE18785, CE27728, CE38657, CE39177, CE26853, CE00839, CE23832, CE25057, CE17764, CE37043, CE2…	1581	56	4576	2.06741	5.91134e-05	4.2225e-06	0.000115949
GOTERM_BP_FAT	GO:0016071~mRNA metabolic process	45	1.4827	8.07641e-08	CE22871, CE28858, CE38492, CE15592, CE30346, CE38104, CE23346, CE25120, CE01891, CE08945, CE17753, CE39207, CE14540, CE01616, CE30856, CE03025, CE00446, CE03763, CE03277, CE03762, CE03111, CE32964, CE01889, CE31089, CE02065, CE39587, CE04155, CE26547, CE36374, CE01277, CE18505, CE09299, CE22230, CE01479, CE23280, CE30437, CE00122, CE00839, CE36572, CE29932, CE02283, CE29126, CE27843, CE01334, CE0…	2029	63	5525	1.94501	0.000122592	4.71537e-06	0.000134386
SP_PIR_KEYWORDS	Isomerase	33	1.08731	8.36151e-08	CE03588, CE23446, CE36163, CE32972, CE03972, CE12282, CE17506, CE05813, CE05155, CE01596, CE27878, CE00897, CE01538, CE21417, CE24152, CE06184, CE31076, CE22213, CE25189, CE17730, CE32410, CE36253, CE30601, CE27567, CE03880, CE04286, CE38295, CE20374, CE22150, CE24686, CE00733, CE07921, CE16195	2993	50	10826	2.38729	3.06863e-05	1.3342e-06	0.000115165
UP_SEQ_FEATURE	transit peptide:Mitochondrion	56	1.84514	1.0048e-07	CE06441, CE28470, CE34018, CE11420, CE00136, CE14780, CE09597, CE03351, CE01467, CE07741, CE28160, CE08883, CE28809, CE37229, CE37982, CE40117, CE27233, CE02183, CE06092, CE03411, CE10972, CE22606, CE20218, CE40325, CE17940, CE01976, CE05227, CE00832, CE27647, CE11980, CE01308, CE24890, CE05685, CE13473, CE19822, CE39288, CE16894, CE02229, CE00004, CE32929, CE00474, CE09258, CE35706, CE18826, CE2…	969	80	2430	1.75542	0.00016849	0.00016849	0.000169203
GOTERM_BP_FAT	GO:0000910~cytokinesis	64	2.10873	1.12754e-07	CE32083, CE03287, CE01671, CE01268, CE25482, CE13315, CE18951, CE31717, CE13112, CE14874, CE27425, CE06184, CE01367, CE09692, CE18855, CE17563, CE18236, CE27133, CE03558, CE16309, CE09874, CE36378, CE13150, CE24910, CE08909, CE16096, CE17254, CE05167, CE37061, CE00415, CE26991, CE07978, CE05402, CE06251, CE05540, CE18532, CE05066, CE37726, CE00224, CE15710, CE28834, CE35878, CE00220, CE21418, CE2…	2029	101	5525	1.72548	0.000171147	6.33929e-06	0.000187616
SMART	SM00490:HELICc	34	1.12026	1.16206e-07	CE01341, CE29563, CE15592, CE34059, CE06825, CE31791, CE27427, CE37437, CE29884, CE25121, CE06239, CE11190, CE40452, CE27311, CE34464, CE03025, CE01889, CE03821, CE41449, CE39381, CE34419, CE00337, CE11083, CE29195, CE27030, CE30606, CE37303, CE18785, CE27728, CE38657, CE39177, CE26853, CE00839, CE23832, CE25057, CE29792, CE01334, CE37043, CE25231, CE18219, CE21971, CE17716	845	56	3281	2.35744	3.53259e-05	8.8316e-06	0.0001556
GOTERM_BP_FAT	GO:0055085~transmembrane transport	44	1.44975	1.56321e-07	CE27044, CE00968, CE36139, CE13742, CE03595, CE07987, CE18980, CE09866, CE06291, CE06290, CE06233, CE29997, CE29684, CE04424, CE13473, CE37484, CE29133, CE05785, CE19201, CE15602, CE31731, CE14954, CE35254, CE37521, CE11868, CE18121, CE28809, CE09338, CE16966, CE18826, CE07016, CE21655, CE28800, CE25820, CE13291, CE19362, CE15745, CE03057, CE19628, CE29950, CE02404, CE29163, CE06974, CE01976	2029	62	5525	1.93246	0.000237267	8.47478e-06	0.000260107
GOTERM_BP_FAT	GO:0006260~DNA replication	37	1.21911	1.62018e-07	CE29749, CE05396, CE20613, CE41399, CE32972, CE37726, CE04405, CE19154, CE01268, CE21767, CE19038, CE12282, CE00220, CE31791, CE09605, CE37480, CE22109, CE35902, CE11492, CE37518, CE08392, CE24028, CE17767, CE03558, CE09874, CE32262, CE05595, CE09308, CE01414, CE00768, CE00874, CE02219, CE20718, CE00415, CE17139, CE28840, CE00331	2029	49	5525	2.05616	0.000245913	8.48076e-06	0.000269587
GOTERM_CC_FAT	GO:0005839~proteasome core complex	14	0.461285	1.95727e-07	CE16954, CE17564, CE05371, CE20761, CE25941, CE19969, CE26745, CE13818, CE09654, CE05521, CE30307, CE07571, CE08184, CE36420	1164	14	4562	3.91924	5.96951e-05	2.59551e-06	0.00026221
GOTERM_BP_FAT	GO:0006119~oxidative phosphorylation	35	1.15321	2.83264e-07	CE27044, CE17071, CE00968, CE11980, CE36139, CE03595, CE18980, CE09866, CE06291, CE06290, CE06233, CE29997, CE05685, CE29684, CE04424, CE22940, CE29133, CE15602, CE14265, CE37521, CE11868, CE21147, CE22939, CE18826, CE07016, CE13291, CE19362, CE21933, CE19628, CE29950, CE02132, CE02404, CE10546, CE06974, CE01976, CE00832	2029	46	5525	2.07186	0.000429902	1.4333e-05	0.000471331
GOTERM_CC_FAT	GO:0044455~mitochondrial membrane part	15	0.494234	3.23785e-07	CE28809, CE00968, CE16966, CE07016, CE09866, CE01308, CE06233, CE13291, CE13473, CE39288, CE15602, CE11868, CE06974, CE33696, CE05705	1164	16	4562	3.67429	9.87496e-05	4.11476e-06	0.000433765
GOTERM_CC_FAT	GO:0045259~proton-transporting ATP synthase complex	15	0.494234	3.23785e-07	CE27044, CE36139, CE00968, CE18826, CE07016, CE09866, CE06233, CE13291, CE29133, CE15602, CE29950, CE11868, CE06974, CE03574, CE01976	1164	16	4562	3.67429	9.87496e-05	4.11476e-06	0.000433765
GOTERM_BP_FAT	GO:0006259~DNA metabolic process	74	2.43822	3.28984e-07	CE05396, CE20613, CE40206, CE34059, CE01268, CE38104, CE03858, CE19038, CE12282, CE31791, CE27427, CE25103, CE24152, CE06184, CE28953, CE01539, CE09605, CE35902, CE16306, CE11492, CE24669, CE02146, CE02145, CE39381, CE39843, CE17767, CE03558, CE09874, CE31813, CE36914, CE05595, CE01414, CE00874, CE28984, CE02219, CE28985, CE27728, CE38250, CE26853, CE23832, CE00415, CE17764, CE01686, CE21000, CE2…	2029	124	5525	1.62503	0.000499273	1.61095e-05	0.000547406
SMART	SM00651:Sm	15	0.494234	3.58044e-07	CE22871, CE06628, CE22886, CE14704, CE09757, CE02065, CE23346, CE01277, CE05848, CE34766, CE29146, CE22230, CE08945, CE28143, CE00446	845	16	3281	3.64016	0.000108839	2.17688e-05	0.00047942
GOTERM_BP_FAT	GO:0008033~tRNA processing	28	0.92257	4.16346e-07	CE29748, CE03770, CE20317, CE21692, CE22751, CE18988, CE05155, CE01538, CE19615, CE17723, CE38938, CE03398, CE31971, CE22211, CE29722, CE37578, CE17049, CE09942, CE23690, CE24787, CE18505, CE28320, CE30119, CE19834, CE19505, CE06654, CE12576, CE15201	2029	34	5525	2.24248	0.000631813	1.97502e-05	0.000692769
SP_PIR_KEYWORDS	ribosome biogenesis	17	0.560132	4.43993e-07	CE32083, CE05078, CE19186, CE00337, CE27803, CE36757, CE28890, CE19133, CE05202, CE17218, CE11196, CE22116, CE21123, CE00268, CE08186, CE03583, CE16195	2993	19	10826	3.23636	0.000162932	6.78938e-06	0.000611519
GOTERM_MF_FAT	GO:0022890~inorganic cation transmembrane transporter activity	46	1.51565	5.52584e-07	CE27044, CE17071, CE30519, CE28939, CE00968, CE17720, CE36139, CE03595, CE28937, CE18980, CE09866, CE06291, CE01308, CE06290, CE06233, CE29997, CE18884, CE29684, CE04424, CE22940, CE07721, CE29133, CE20171, CE15602, CE14265, CE31731, CE06582, CE37521, CE11868, CE29549, CE21147, CE09693, CE22939, CE09259, CE18826, CE07016, CE36932, CE13291, CE19362, CE10604, CE19628, CE20218, CE29950, CE10544, CE0…	1581	71	4576	1.87523	0.000430923	2.8734e-05	0.000845393
SP_PIR_KEYWORDS	Initiation factor	18	0.593081	5.5736e-07	CE20081, CE00291, CE16227, CE17565, CE01341, CE27570, CE37820, CE04791, CE17349, CE30325, CE27702, CE18958, CE17962, CE31809, CE11954, CE00367, CE00543, CE29220	2993	21	10826	3.10038	0.00020453	8.18201e-06	0.00076766
SP_PIR_KEYWORDS	translocation	14	0.461285	5.61065e-07	CE28809, CE09338, CE16966, CE13742, CE07987, CE21655, CE28800, CE25820, CE13473, CE37484, CE15745, CE05785, CE14954, CE18121	2993	14	10826	3.61711	0.00020589	7.91962e-06	0.000772763
GOTERM_CC_FAT	GO:0031981~nuclear lumen	37	1.21911	6.29838e-07	CE40876, CE25510, CE32083, CE36757, CE02914, CE24137, CE14896, CE38104, CE37018, CE19133, CE12920, CE02270, CE11196, CE21123, CE00268, CE01493, CE05078, CE19186, CE27803, CE39613, CE17989, CE28890, CE05202, CE20390, CE30642, CE17218, CE20643, CE18505, CE24439, CE22116, CE00816, CE29932, CE07526, CE02283, CE40428, CE16195, CE04092	1164	67	4562	2.16436	0.000192082	7.68399e-06	0.000843771
SP_PIR_KEYWORDS	dna-directed rna polymerase	15	0.494234	9.83166e-07	CE31330, CE02117, CE24028, CE00225, CE22157, CE30653, CE05629, CE18986, CE26662, CE25620, CE23831, CE00220, CE14750, CE04448, CE01162	2993	16	10826	3.39104	0.000360757	1.33637e-05	0.00135413
GOTERM_MF_FAT	GO:0048037~cofactor binding	92	3.0313	9.85421e-07	CE23279, CE18701, CE20317, CE34018, CE19411, CE11776, CE29661, CE14780, CE10920, CE09597, CE32423, CE21267, CE06744, CE17120, CE32856, CE19615, CE06508, CE13096, CE00868, CE16252, CE17558, CE03398, CE33176, CE12894, CE23985, CE26163, CE31996, CE28892, CE20348, CE15677, CE16116, CE29722, CE17049, CE09942, CE02183, CE01115, CE06092, CE38295, CE03411, CE38489, CE10972, CE18481, CE05767, CE13016, CE0…	1581	175	4576	1.52161	0.000768333	4.80381e-05	0.00150758
COG_ONTOLOGY	Translation, ribosomal structure and biogenesis	43	1.4168	1.12505e-06	CE28932, CE30462, CE39061, CE05066, CE26840, CE05684, CE18363, CE18307, CE05586, CE24467, CE29373, CE27690, CE01734, CE34896, CE16650, CE01922, CE21123, CE01538, CE32859, CE08804, CE23019, CE07818, CE00367, CE32993, CE00744, CE30306, CE20267, CE26424, CE02146, CE19188, CE29722, CE03826, CE39542, CE22576, CE29676, CE39388, CE09942, CE32460, CE09299, CE27533, CE31921, CE26815, CE36942	352	59	857	1.77441	4.6126e-05	4.6126e-05	0.00103534
GOTERM_MF_FAT	GO:0016779~nucleotidyltransferase activity	40	1.31796	1.24376e-06	CE29749, CE39091, CE40206, CE27831, CE27997, CE22465, CE30653, CE00225, CE18986, CE01426, CE00220, CE06667, CE29979, CE00722, CE29741, CE39207, CE31383, CE27932, CE30937, CE01162, CE31330, CE02117, CE24028, CE17767, CE09308, CE32262, CE05595, CE22157, CE05629, CE25620, CE26662, CE23831, CE08817, CE14750, CE04448, CE22073, CE26815, CE20710, CE40443, CE28840	1581	60	4576	1.92958	0.000969661	5.70649e-05	0.0019028
GOTERM_MF_FAT	GO:0004386~helicase activity	45	1.4827	1.82521e-06	CE29563, CE34059, CE31791, CE27427, CE06239, CE11190, CE27311, CE34464, CE03493, CE03821, CE01889, CE41449, CE39381, CE36108, CE27030, CE28984, CE02219, CE17254, CE18785, CE27728, CE38657, CE26853, CE23832, CE00839, CE29792, CE17764, CE27795, CE25231, CE17716, CE21971, CE01341, CE15592, CE06562, CE06825, CE15894, CE37437, CE29884, CE25121, CE40452, CE03025, CE34419, CE00337, CE11083, CE29195, CE3…	1581	71	4576	1.83446	0.00142265	7.90895e-05	0.00279235
SP_PIR_KEYWORDS	threonine protease	13	0.428336	1.89428e-06	CE16954, CE17564, CE05371, CE25941, CE19969, CE26745, CE13818, CE09654, CE05521, CE30307, CE07571, CE08184, CE36420	2993	13	10826	3.61711	0.000694961	2.48284e-05	0.002609
INTERPRO	IPR001163:Like-Sm ribonucleoprotein, core	16	0.527183	1.90715e-06	CE22871, CE06628, CE22886, CE14704, CE09757, CE02065, CE34919, CE23346, CE01277, CE05848, CE34766, CE29146, CE22230, CE08945, CE28143, CE00446	2574	17	8186	2.99319	0.00528785	0.00105981	0.00340497
GOTERM_CC_FAT	GO:0044432~endoplasmic reticulum part	25	0.823723	1.93339e-06	CE36244, CE32796, CE20989, CE03972, CE34256, CE00897, CE07244, CE01081, CE00269, CE39620, CE01067, CE33941, CE18906, CE12232, CE21634, CE30527, CE05654, CE30601, CE36914, CE03880, CE21562, CE01478, CE20214, CE16196, CE08177	1164	39	4562	2.51234	0.000589509	2.26799e-05	0.00259007
GOTERM_BP_FAT	GO:0002009~morphogenesis of an epithelium	133	4.38221	1.94221e-06	CE03289, CE29043, CE01671, CE14704, CE28573, CE24366, CE03323, CE00696, CE09784, CE26031, CE12282, CE18515, CE27427, CE27425, CE00289, CE00720, CE03397, CE20865, CE00219, CE09338, CE01889, CE28949, CE27133, CE03274, CE16309, CE03311, CE00290, CE31852, CE00874, CE16096, CE29591, CE05767, CE26853, CE29793, CE29126, CE29792, CE12414, CE35675, CE16413, CE06987, CE34473, CE28257, CE34445, CE37070, CE2…	2029	261	5525	1.38759	0.00294393	8.93375e-05	0.00323165
SP_PIR_KEYWORDS	transferase	152	5.00824	2.50944e-06	CE06997, CE28470, CE32796, CE09344, CE02109, CE02912, CE29183, CE28571, CE09597, CE38499, CE12920, CE05156, CE01467, CE17321, CE25103, CE06583, CE17723, CE05352, CE12132, CE13740, CE38938, CE32713, CE01539, CE26434, CE28067, CE12894, CE01162, CE31996, CE08000, CE37871, CE29033, CE08852, CE32907, CE35331, CE27410, CE08092, CE36914, CE06092, CE38487, CE04327, CE23932, CE11552, CE08444, CE06590, CE3…	2993	396	10826	1.38838	0.00092054	3.17569e-05	0.00345624
GOTERM_CC_FAT	GO:0070469~respiratory chain	12	0.395387	2.62924e-06	CE10972, CE16968, CE17071, CE11980, CE39995, CE05347, CE01308, CE14780, CE02229, CE05685, CE09081, CE00832	1164	12	4562	3.91924	0.000801597	2.97002e-05	0.00352225
INTERPRO	IPR001353:Proteasome, subunit alpha/beta	14	0.461285	2.84186e-06	CE16954, CE17564, CE05371, CE20761, CE25941, CE19969, CE26745, CE13818, CE09654, CE05521, CE30307, CE07571, CE08184, CE36420	2574	14	8186	3.18026	0.00786925	0.00131586	0.00507373
SP_PIR_KEYWORDS	nad	24	0.790774	2.898e-06	CE30188, CE35671, CE31971, CE18701, CE13277, CE11980, CE34018, CE02183, CE14780, CE19037, CE38295, CE21933, CE10972, CE18481, CE41283, CE05767, CE17154, CE00702, CE29978, CE37406, CE01539, CE16335, CE39486, CE00832	2993	35	10826	2.4803	0.001063	3.54516e-05	0.0039914
GOTERM_BP_FAT	GO:0060429~epithelium development	134	4.41516	3.00954e-06	CE03289, CE29043, CE01671, CE14704, CE28573, CE24366, CE03323, CE00696, CE09784, CE26031, CE12282, CE18515, CE27427, CE27425, CE00289, CE00720, CE03397, CE20865, CE00219, CE09338, CE01889, CE28949, CE27133, CE03274, CE16309, CE03311, CE00290, CE31852, CE00874, CE16096, CE29591, CE05767, CE26853, CE29793, CE29126, CE29792, CE12414, CE35675, CE16413, CE06987, CE34473, CE28257, CE34445, CE37070, CE2…	2029	265	5525	1.37692	0.00455807	0.000134358	0.00500756
INTERPRO	IPR011545:DNA/RNA helicase, DEAD/DEAH box type, N-terminal	26	0.856672	3.01074e-06	CE01341, CE34059, CE06825, CE31791, CE27427, CE37437, CE29884, CE25121, CE06239, CE11190, CE40452, CE03025, CE34464, CE03821, CE41449, CE36108, CE39381, CE34419, CE00337, CE11083, CE27030, CE29195, CE30606, CE37303, CE18785, CE27728, CE38657, CE26853, CE23832, CE00839, CE37043, CE25231, CE21971, CE18219	2574	36	8186	2.29686	0.00833493	0.00119498	0.00537523
GOTERM_MF_FAT	GO:0016655~oxidoreductase activity, acting on NADH or NADPH, quinone or similar compound as acceptor	15	0.494234	3.35977e-06	CE22939, CE11980, CE14780, CE20285, CE21933, CE27453, CE10972, CE22940, CE32507, CE05296, CE39995, CE02132, CE37406, CE10546, CE09081, CE00832	1581	15	4576	2.89437	0.00261719	0.000137918	0.00513997
GOTERM_MF_FAT	GO:0003954~NADH dehydrogenase activity	15	0.494234	3.35977e-06	CE22939, CE11980, CE14780, CE20285, CE21933, CE27453, CE10972, CE22940, CE32507, CE05296, CE39995, CE02132, CE37406, CE10546, CE09081, CE00832	1581	15	4576	2.89437	0.00261719	0.000137918	0.00513997
GOTERM_MF_FAT	GO:0050136~NADH dehydrogenase (quinone) activity	15	0.494234	3.35977e-06	CE22939, CE11980, CE14780, CE20285, CE21933, CE27453, CE10972, CE22940, CE32507, CE05296, CE39995, CE02132, CE37406, CE10546, CE09081, CE00832	1581	15	4576	2.89437	0.00261719	0.000137918	0.00513997
GOTERM_MF_FAT	GO:0008137~NADH dehydrogenase (ubiquinone) activity	15	0.494234	3.35977e-06	CE22939, CE11980, CE14780, CE20285, CE21933, CE27453, CE10972, CE22940, CE32507, CE05296, CE39995, CE02132, CE37406, CE10546, CE09081, CE00832	1581	15	4576	2.89437	0.00261719	0.000137918	0.00513997
GOTERM_MF_FAT	GO:0016651~oxidoreductase activity, acting on NADH or NADPH	21	0.691928	3.97493e-06	CE31971, CE22939, CE11980, CE14780, CE20285, CE21933, CE40009, CE27453, CE10972, CE22940, CE32507, CE09869, CE05296, CE00702, CE39995, CE02132, CE05347, CE37406, CE10546, CE17558, CE09081, CE00832	1581	25	4576	2.43127	0.00309565	0.00015501	0.00608106
GOTERM_CC_FAT	GO:0033177~proton-transporting two-sector ATPase complex, proton-transporting domain	15	0.494234	4.83091e-06	CE27044, CE00968, CE03595, CE07016, CE18980, CE06291, CE06290, CE06233, CE13291, CE29684, CE15602, CE37521, CE11868, CE06974, CE03574	1164	18	4562	3.26604	0.00147235	5.26211e-05	0.00647163
SP_PIR_KEYWORDS	Rotamase	18	0.593081	5.16607e-06	CE22213, CE25189, CE23446, CE03588, CE17730, CE32410, CE27567, CE04286, CE17506, CE20374, CE05813, CE01596, CE27878, CE21417, CE24152, CE22150, CE24686, CE07921	2993	23	10826	2.83078	0.00189415	6.11578e-05	0.00711509
GOTERM_BP_FAT	GO:0009451~RNA modification	19	0.62603	5.20422e-06	CE03770, CE11898, CE23795, CE19186, CE21692, CE23690, CE30642, CE18988, CE05155, CE23932, CE01538, CE19834, CE17723, CE16052, CE39829, CE16195, CE03398, CE06654, CE12576	2029	21	5525	2.46368	0.00786891	0.00022569	0.00865913
INTERPRO	IPR006649:Like-Sm ribonucleoprotein, eukaryotic and archaea-type, core	15	0.494234	5.39297e-06	CE22871, CE06628, CE22886, CE14704, CE09757, CE02065, CE23346, CE01277, CE05848, CE34766, CE29146, CE22230, CE08945, CE28143, CE00446	2574	16	8186	2.9815	0.0148807	0.00187231	0.00962817
INTERPRO	IPR012335:Thioredoxin fold	46	1.51565	5.45523e-06	CE20819, CE38998, CE28394, CE03737, CE00657, CE21928, CE14870, CE02912, CE24447, CE00089, CE07055, CE00302, CE22222, CE03972, CE01191, CE05839, CE34580, CE09696, CE22220, CE06743, CE00897, CE02290, CE01613, CE29627, CE27661, CE06155, CE20265, CE06051, CE17789, CE25238, CE11570, CE39231, CE21937, CE30601, CE03880, CE10972, CE22697, CE09989, CE02505, CE25389, CE06303, CE27323, CE20835, CE22626, CE1…	2574	81	8186	1.80608	0.0150512	0.00168365	0.00973931
GOTERM_BP_FAT	GO:0001703~gastrulation with mouth forming first	34	1.12026	6.02415e-06	CE24871, CE39091, CE22447, CE05540, CE05372, CE18056, CE18959, CE30346, CE22465, CE03972, CE26031, CE11860, CE10372, CE01891, CE16310, CE39090, CE22109, CE03025, CE03763, CE01044, CE03762, CE26971, CE31089, CE03274, CE03558, CE04155, CE24126, CE18359, CE08909, CE29847, CE41281, CE36572, CE17155, CE28405	2029	48	5525	1.9288	0.009103	0.000253987	0.0100233
GOTERM_MF_FAT	GO:0003743~translation initiation factor activity	23	0.757825	6.16212e-06	CE20081, CE00291, CE16227, CE17565, CE01341, CE27570, CE37820, CE29676, CE04791, CE17349, CE29373, CE06668, CE30325, CE18958, CE27702, CE17962, CE31809, CE11954, CE00367, CE22051, CE00543, CE35204, CE29220	1581	29	4576	2.29554	0.00479494	0.000228853	0.009427
SP_PIR_KEYWORDS	elongation factor	12	0.395387	6.35828e-06	CE19822, CE15900, CE37787, CE40788, CE05656, CE11158, CE05066, CE01270, CE27322, CE00548, CE32610, CE02249	2993	12	10826	3.61711	0.00233078	7.29191e-05	0.00875703
SP_PIR_KEYWORDS	respiratory chain	12	0.395387	6.35828e-06	CE10972, CE16968, CE17071, CE11980, CE11226, CE39995, CE05347, CE14780, CE02229, CE05685, CE09081, CE00832	2993	12	10826	3.61711	0.00233078	7.29191e-05	0.00875703
GOTERM_BP_FAT	GO:0051301~cell division	85	2.80066	7.25366e-06	CE32083, CE08688, CE03287, CE09083, CE01671, CE01268, CE25482, CE28571, CE26031, CE13315, CE18951, CE31717, CE13112, CE14874, CE27425, CE06184, CE17753, CE01367, CE40473, CE09692, CE28067, CE02450, CE03820, CE18855, CE17563, CE18236, CE27133, CE03558, CE16309, CE00315, CE09874, CE27410, CE36378, CE13150, CE28089, CE24910, CE08909, CE16096, CE17254, CE05167, CE37061, CE00415, CE26991, CE07978, CE1…	2029	156	5525	1.48369	0.0109507	0.000297553	0.0120689
SP_PIR_KEYWORDS	nucleus	223	7.34761	8.22228e-06	CE25510, CE32083, CE02914, CE24775, CE01268, CE12920, CE24463, CE14874, CE25103, CE28953, CE01539, CE01367, CE28067, CE01162, CE00499, CE09338, CE01889, CE02117, CE05078, CE25038, CE17989, CE20129, CE16386, CE32194, CE20643, CE02013, CE22230, CE01253, CE40428, CE36102, CE24796, CE37567, CE37484, CE37380, CE37483, CE05477, CE25120, CE20745, CE30856, CE37480, CE27779, CE05471, CE11131, CE27781, CE3…	2993	628	10826	1.28442	0.00301304	9.14379e-05	0.0113241
GOTERM_MF_FAT	GO:0070003~threonine-type peptidase activity	14	0.461285	9.15135e-06	CE16954, CE17564, CE05371, CE20761, CE25941, CE19969, CE26745, CE13818, CE09654, CE05521, CE30307, CE07571, CE08184, CE36420	1581	14	4576	2.89437	0.00711267	0.000324406	0.0139997
GOTERM_MF_FAT	GO:0004298~threonine-type endopeptidase activity	14	0.461285	9.15135e-06	CE16954, CE17564, CE05371, CE20761, CE25941, CE19969, CE26745, CE13818, CE09654, CE05521, CE30307, CE07571, CE08184, CE36420	1581	14	4576	2.89437	0.00711267	0.000324406	0.0139997
GOTERM_CC_FAT	GO:0005794~Golgi apparatus	43	1.4168	9.46134e-06	CE07351, CE14448, CE32953, CE15691, CE29642, CE01778, CE24309, CE00696, CE37070, CE13219, CE24240, CE32474, CE28817, CE16047, CE29136, CE00425, CE39501, CE15738, CE39281, CE01067, CE00480, CE00368, CE18673, CE29649, CE26434, CE40491, CE23021, CE32907, CE09797, CE08691, CE05594, CE16642, CE03205, CE32286, CE04157, CE07622, CE21472, CE29847, CE24334, CE14884, CE38393, CE32110, CE36786	1164	90	4562	1.87253	0.00288156	9.95027e-05	0.0126743
GOTERM_CC_FAT	GO:0015935~small ribosomal subunit	11	0.362438	9.53703e-06	CE01810, CE00854, CE05747, CE14030, CE29835, CE05849, CE39867, CE18920, CE09945, CE24802, CE06360	1164	11	4562	3.91924	0.00290458	9.69556e-05	0.0127757
INTERPRO	IPR014001:DEAD-like helicase, N-terminal	35	1.15321	9.67175e-06	CE01341, CE29563, CE15592, CE34059, CE06825, CE31791, CE27427, CE37437, CE29884, CE25121, CE06239, CE11190, CE40452, CE27311, CE34464, CE03025, CE01889, CE03821, CE41449, CE36108, CE39381, CE34419, CE00337, CE11083, CE29195, CE27030, CE30606, CE37303, CE18785, CE27728, CE38657, CE39177, CE26853, CE00839, CE23832, CE25057, CE29792, CE01334, CE37043, CE25231, CE18219, CE21971, CE17716	2574	57	8186	1.95279	0.0265293	0.00268515	0.0172665
GOTERM_BP_FAT	GO:0007568~aging	98	3.229	1.20315e-05	CE28470, CE18980, CE04791, CE18268, CE29183, CE02619, CE19785, CE14249, CE04424, CE31791, CE30916, CE27427, CE09041, CE00480, CE01162, CE05860, CE16309, CE29511, CE25039, CE16012, CE33660, CE00874, CE39547, CE26853, CE14251, CE19527, CE12120, CE07669, CE03650, CE16196, CE35363, CE36139, CE01341, CE08034, CE27062, CE33319, CE02985, CE03641, CE02277, CE13994, CE02327, CE21147, CE00744, CE03025, CE0…	2029	187	5525	1.42704	0.0180981	0.000480514	0.0200177
GOTERM_BP_FAT	GO:0010259~multicellular organismal aging	98	3.229	1.20315e-05	CE28470, CE18980, CE04791, CE18268, CE29183, CE02619, CE19785, CE14249, CE04424, CE31791, CE30916, CE27427, CE09041, CE00480, CE01162, CE05860, CE16309, CE29511, CE25039, CE16012, CE33660, CE00874, CE39547, CE26853, CE14251, CE19527, CE12120, CE07669, CE03650, CE16196, CE35363, CE36139, CE01341, CE08034, CE27062, CE33319, CE02985, CE03641, CE02277, CE13994, CE02327, CE21147, CE00744, CE03025, CE0…	2029	187	5525	1.42704	0.0180981	0.000480514	0.0200177
GOTERM_BP_FAT	GO:0008340~determination of adult life span	98	3.229	1.20315e-05	CE28470, CE18980, CE04791, CE18268, CE29183, CE02619, CE19785, CE14249, CE04424, CE31791, CE30916, CE27427, CE09041, CE00480, CE01162, CE05860, CE16309, CE29511, CE25039, CE16012, CE33660, CE00874, CE39547, CE26853, CE14251, CE19527, CE12120, CE07669, CE03650, CE16196, CE35363, CE36139, CE01341, CE08034, CE27062, CE33319, CE02985, CE03641, CE02277, CE13994, CE02327, CE21147, CE00744, CE03025, CE0…	2029	187	5525	1.42704	0.0180981	0.000480514	0.0200177
KEGG_PATHWAY	cel03030:DNA replication	30	0.988468	1.25935e-05	CE29749, CE05396, CE20613, CE37726, CE04405, CE01268, CE19038, CE21767, CE00220, CE03249, CE37480, CE22389, CE22109, CE37518, CE08392, CE24028, CE17767, CE03558, CE09874, CE32262, CE05595, CE09308, CE33660, CE02219, CE28960, CE00415, CE12414, CE17139, CE28840, CE29598	687	32	1246	1.70033	0.00132145	0.000264429	0.0141053
INTERPRO	IPR014014:RNA helicase, DEAD-box type, Q motif	18	0.593081	1.26364e-05	CE01341, CE34059, CE27427, CE37437, CE29884, CE25121, CE06239, CE11190, CE03025, CE41449, CE39381, CE00337, CE34419, CE11083, CE27030, CE30606, CE37303, CE18785, CE27728, CE26853, CE38657, CE23832, CE00839, CE37043, CE25231, CE18219	2574	22	8186	2.60203	0.0345196	0.0031885	0.0225587
SP_PIR_KEYWORDS	Hydrogen ion transport	15	0.494234	1.38737e-05	CE27044, CE18826, CE06291, CE06290, CE29997, CE04424, CE10604, CE29133, CE29950, CE02404, CE37521, CE11868, CE06974, CE03574, CE01976	2993	18	10826	3.01426	0.00507873	0.000149744	0.0191068
INTERPRO	IPR014021:Helicase, superfamily 1 and 2, ATP-binding	34	1.12026	1.86829e-05	CE01341, CE29563, CE15592, CE34059, CE06825, CE31791, CE27427, CE37437, CE29884, CE25121, CE06239, CE11190, CE40452, CE27311, CE34464, CE03025, CE01889, CE03821, CE41449, CE39381, CE34419, CE00337, CE11083, CE29195, CE27030, CE30606, CE37303, CE18785, CE27728, CE38657, CE39177, CE26853, CE00839, CE23832, CE25057, CE29792, CE01334, CE37043, CE25231, CE18219, CE21971, CE17716	2574	56	8186	1.93087	0.0506131	0.00431888	0.0333511
INTERPRO	IPR001650:DNA/RNA helicase, C-terminal	34	1.12026	1.86829e-05	CE01341, CE29563, CE15592, CE34059, CE06825, CE31791, CE27427, CE37437, CE29884, CE25121, CE06239, CE11190, CE40452, CE27311, CE34464, CE03025, CE01889, CE03821, CE41449, CE39381, CE34419, CE00337, CE11083, CE29195, CE27030, CE30606, CE37303, CE18785, CE27728, CE38657, CE39177, CE26853, CE00839, CE23832, CE25057, CE29792, CE01334, CE37043, CE25231, CE18219, CE21971, CE17716	2574	56	8186	1.93087	0.0506131	0.00431888	0.0333511
GOTERM_CC_FAT	GO:0031980~mitochondrial lumen	21	0.691928	1.96262e-05	CE27647, CE06441, CE32929, CE16968, CE29032, CE37229, CE13431, CE00318, CE00136, CE09597, CE06092, CE29047, CE03411, CE28486, CE07741, CE39547, CE26937, CE03057, CE37309, CE28160, CE16894, CE24802, CE17940	1164	33	4562	2.49406	0.00596818	0.00019308	0.0262895
GOTERM_CC_FAT	GO:0005759~mitochondrial matrix	21	0.691928	1.96262e-05	CE27647, CE06441, CE32929, CE16968, CE29032, CE37229, CE13431, CE00318, CE00136, CE09597, CE06092, CE29047, CE03411, CE28486, CE07741, CE39547, CE26937, CE03057, CE37309, CE28160, CE16894, CE24802, CE17940	1164	33	4562	2.49406	0.00596818	0.00019308	0.0262895
GOTERM_BP_FAT	GO:0048729~tissue morphogenesis	134	4.41516	2.09864e-05	CE03289, CE29043, CE01671, CE14704, CE28573, CE24366, CE03323, CE00696, CE09784, CE26031, CE12282, CE18515, CE27427, CE27425, CE00289, CE00720, CE03397, CE20865, CE00219, CE09338, CE01889, CE28949, CE27133, CE03274, CE16309, CE03311, CE00290, CE31852, CE00874, CE16096, CE29591, CE05767, CE26853, CE29793, CE29126, CE29792, CE12414, CE35675, CE16413, CE06987, CE34473, CE28257, CE34445, CE37070, CE2…	2029	273	5525	1.33657	0.0313556	0.000816531	0.0349143
KEGG_PATHWAY	cel00970:Aminoacyl-tRNA biosynthesis	29	0.955519	2.11659e-05	CE16317, CE00015, CE28096, CE29495, CE36065, CE09768, CE29472, CE05684, CE18363, CE25136, CE00748, CE20708, CE13435, CE06580, CE05434, CE28247, CE24685, CE28801, CE18372, CE16514, CE33722, CE34997, CE35957, CE35160, CE06304, CE35140, CE31906, CE05445, CE06007	687	31	1246	1.69667	0.00221998	0.000370339	0.0237059
INTERPRO	IPR006195:Aminoacyl-tRNA synthetase, class II, conserved region	12	0.395387	2.49329e-05	CE00748, CE00015, CE28247, CE28801, CE29472, CE31906, CE13435, CE05684, CE25136, CE05445, CE16514, CE05434	2574	12	8186	3.18026	0.0669667	0.00531768	0.0445058
GOTERM_MF_FAT	GO:0004518~nuclease activity	37	1.21911	2.61442e-05	CE29748, CE28932, CE02758, CE01401, CE22751, CE00136, CE03858, CE06185, CE28953, CE39207, CE22109, CE16950, CE16306, CE26424, CE02146, CE07923, CE02145, CE29488, CE28111, CE05245, CE31813, CE37578, CE36914, CE09308, CE19046, CE24787, CE33660, CE18505, CE28960, CE20662, CE27533, CE30437, CE30163, CE25057, CE31921, CE28728, CE19505	1581	59	4576	1.81511	0.0201862	0.000886248	0.0399905
GOTERM_CC_FAT	GO:0005635~nuclear envelope	16	0.527183	3.0254e-05	CE26971, CE34448, CE09338, CE30523, CE03145, CE12270, CE20129, CE37484, CE26832, CE09675, CE20745, CE27001, CE18121, CE09605, CE10988, CE33869	1164	22	4562	2.85036	0.00918517	0.000288321	0.0405228

## Sheet: Sheet4
Table S2. Functional enrichments among genes with differentially-expressed RPF levels after diapause exit.
C. briggsae: higher in diapause animals
Category	Term	Count	%	PValue	Genes	List Total	Pop Hits	Pop Total	Fold Enrichment	Bonferroni	Benjamini	FDR
GOTERM_BP_FAT	GO:0007186~G-protein coupled receptor protein signaling pathway	113	4.47525	2.84947e-22	CE36183, CE34016, CE39027, CE27140, CE05009, CE34212, CE03995, CE35994, CE09973, CE34150, CE01926, CE17125, CE05985, CE31259, CE17727, CE17594, CE04704, CE30473, CE21455, CE38488, CE36092, CE36007, CE30529, CE24711, CE31727, CE17256, CE13062, CE30860, CE35479, CE13066, CE05973, CE04224, CE10154, CE16958, CE28732, CE16959, CE07192, CE29370, CE11076, CE28590, CE22144, CE34231, CE12268, CE29584, CE3…	1129	233	5525	2.37334	3.53049e-19	3.53049e-19	4.62498e-19
GOTERM_BP_FAT	GO:0007166~cell surface receptor linked signal transduction	122	4.83168	3.77446e-17	CE36183, CE34016, CE39027, CE08317, CE28479, CE27140, CE05009, CE34212, CE03995, CE35994, CE09973, CE34150, CE01926, CE17125, CE05985, CE31259, CE17727, CE17594, CE04704, CE30473, CE21455, CE38488, CE36092, CE36007, CE33015, CE30529, CE24711, CE31727, CE17256, CE13062, CE30860, CE35479, CE13066, CE05973, CE04224, CE10154, CE16958, CE28732, CE31673, CE16959, CE07192, CE29370, CE11076, CE28590, CE2…	1129	294	5525	2.03072	4.67655e-14	2.33827e-14	6.12633e-14
INTERPRO	IPR001534:Transthyretin-like	34	1.34653	1.27491e-13	CE37217, CE09289, CE37216, CE28433, CE05211, CE05048, CE11362, CE19206, CE19207, CE09527, CE33373, CE00113, CE19205, CE17975, CE35018, CE39742, CE07184, CE03639, CE41388, CE06328, CE19022, CE19023, CE06389, CE01375, CE06450, CE33800, CE31232, CE01378, CE09030, CE06477, CE14325, CE00475, CE32820, CE00476	1758	45	8186	3.51819	1.90543e-10	1.90543e-10	2.11686e-10
INTERPRO	IPR000276:7TM GPCR, rhodopsin-like	67	2.65347	3.91587e-12	CE21846, CE31098, CE39027, CE38456, CE27140, CE34212, CE03995, CE06745, CE29667, CE35994, CE34150, CE33996, CE05985, CE17125, CE39640, CE31259, CE17727, CE37317, CE39585, CE35766, CE29551, CE30473, CE36092, CE36007, CE17256, CE24711, CE31892, CE13062, CE35479, CE13066, CE36962, CE04224, CE10154, CE38997, CE28732, CE07004, CE07192, CE29370, CE35428, CE16160, CE22144, CE38261, CE34231, CE19767, CE2…	1758	138	8186	2.26073	5.85422e-09	2.92711e-09	6.50373e-09
GOTERM_CC_FAT	GO:0016021~integral to membrane	913	36.1584	6.09794e-12	CE05851, CE15507, CE33438, CE19788, CE15509, CE03995, CE31206, CE06717, CE23801, CE04848, CE18279, CE16387, CE27560, CE29696, CE35533, CE35536, CE38553, CE32387, CE20873, CE40599, CE05874, CE15719, CE14064, CE24797, CE04352, CE04679, CE15919, CE01660, CE27582, CE24178, CE04348, CE18259, CE34826, CE14078, CE31802, CE31803, CE23816, CE31804, CE38736, CE36414, CE35164, CE26324, CE38503, CE35307, CE3…	1067	3570	4562	1.09344	1.12811e-09	1.12811e-09	7.54543e-09
GOTERM_CC_FAT	GO:0031224~intrinsic to membrane	914	36.198	1.02415e-11	CE05851, CE15507, CE33438, CE19788, CE15509, CE03995, CE31206, CE06717, CE23801, CE04848, CE18279, CE16387, CE27560, CE29696, CE35533, CE35536, CE38553, CE32387, CE20873, CE40599, CE05874, CE15719, CE14064, CE24797, CE04352, CE04679, CE15919, CE01660, CE27582, CE24178, CE04348, CE18259, CE34826, CE14078, CE31802, CE31803, CE23816, CE31804, CE38736, CE36414, CE35164, CE26324, CE38503, CE35307, CE3…	1067	3579	4562	1.09188	1.89467e-09	9.47336e-10	1.26726e-08
GOTERM_BP_FAT	GO:0006355~regulation of transcription, DNA-dependent	132	5.22772	2.22106e-10	CE24905, CE36739, CE18985, CE28062, CE25046, CE18798, CE34353, CE03468, CE19591, CE08126, CE29090, CE30877, CE19180, CE06999, CE08855, CE38419, CE30271, CE28893, CE33143, CE15150, CE23040, CE33015, CE40252, CE02111, CE17719, CE31678, CE15998, CE27770, CE01758, CE27061, CE40915, CE15397, CE10986, CE39353, CE01281, CE38723, CE35565, CE28045, CE36294, CE32501, CE15205, CE33328, CE11006, CE06383, CE1…	1129	391	5525	1.6521	2.75189e-07	9.17297e-08	3.60501e-07
GOTERM_BP_FAT	GO:0051252~regulation of RNA metabolic process	132	5.22772	2.69764e-10	CE24905, CE36739, CE18985, CE28062, CE25046, CE18798, CE34353, CE03468, CE19591, CE08126, CE29090, CE30877, CE19180, CE06999, CE08855, CE38419, CE30271, CE28893, CE33143, CE15150, CE23040, CE33015, CE40252, CE02111, CE17719, CE31678, CE15998, CE27770, CE01758, CE27061, CE40915, CE15397, CE10986, CE39353, CE01281, CE38723, CE35565, CE28045, CE36294, CE32501, CE15205, CE33328, CE11006, CE06383, CE1…	1129	392	5525	1.64788	3.34237e-07	8.35593e-08	4.37854e-07
INTERPRO	IPR017452:GPCR, rhodopsin-like superfamily	87	3.44554	3.47343e-10	CE02157, CE21846, CE31098, CE26324, CE39027, CE38456, CE40832, CE34212, CE06745, CE29667, CE25755, CE25754, CE16663, CE35994, CE34155, CE06717, CE34150, CE33996, CE17125, CE05985, CE35085, CE39640, CE37975, CE31259, CE17727, CE37317, CE23801, CE18810, CE39585, CE19184, CE35766, CE29551, CE33922, CE30473, CE36092, CE36007, CE31892, CE17256, CE24711, CE13062, CE40469, CE35479, CE13066, CE35336, CE3…	1758	215	8186	1.88423	5.19277e-07	1.73092e-07	5.76889e-07
GOTERM_MF_FAT	GO:0004879~ligand-dependent nuclear receptor activity	59	2.33663	6.78078e-10	CE33818, CE36429, CE36739, CE31964, CE07031, CE28062, CE18798, CE34353, CE31557, CE08126, CE19591, CE17823, CE30877, CE37054, CE08855, CE35764, CE07187, CE17496, CE38441, CE30271, CE40113, CE28893, CE33143, CE31027, CE36624, CE40724, CE16678, CE40252, CE22993, CE40299, CE02111, CE34731, CE17603, CE27770, CE27061, CE39696, CE17809, CE15397, CE27433, CE39353, CE35565, CE39002, CE32501, CE26096, CE3…	969	129	4576	2.15985	4.0549e-07	4.0549e-07	1.00101e-06
INTERPRO	IPR000536:Nuclear hormone receptor, ligand-binding, core	57	2.25743	1.19747e-09	CE33818, CE36429, CE36739, CE31964, CE07031, CE28062, CE18798, CE34353, CE31557, CE19591, CE08126, CE17823, CE30877, CE37054, CE08855, CE35764, CE07187, CE17496, CE38441, CE30271, CE40113, CE28893, CE33143, CE31027, CE36624, CE40724, CE16678, CE40252, CE22993, CE40299, CE02111, CE34731, CE17603, CE27770, CE27061, CE39696, CE17809, CE15397, CE27433, CE39353, CE35565, CE32501, CE26096, CE32693, CE2…	1758	122	8186	2.17554	1.79021e-06	4.47553e-07	1.98883e-06
GOTERM_MF_FAT	GO:0003707~steroid hormone receptor activity	57	2.25743	1.59368e-09	CE33818, CE36429, CE36739, CE31964, CE07031, CE28062, CE18798, CE34353, CE31557, CE19591, CE08126, CE17823, CE30877, CE37054, CE08855, CE35764, CE07187, CE17496, CE38441, CE30271, CE40113, CE28893, CE33143, CE31027, CE36624, CE40724, CE16678, CE40252, CE22993, CE40299, CE02111, CE34731, CE17603, CE27770, CE27061, CE39696, CE17809, CE15397, CE27433, CE39353, CE35565, CE32501, CE26096, CE32693, CE2…	969	125	4576	2.15341	9.53021e-07	4.7651e-07	2.35267e-06
INTERPRO	IPR001628:Zinc finger, nuclear hormone receptor-type	58	2.29703	1.68416e-09	CE33818, CE36429, CE36739, CE31964, CE07031, CE28062, CE18798, CE34353, CE31557, CE19591, CE08126, CE17823, CE30877, CE37054, CE08855, CE35764, CE07187, CE17496, CE38441, CE30271, CE40113, CE28893, CE33143, CE31027, CE36624, CE40724, CE16678, CE40252, CE22993, CE40299, CE02111, CE34731, CE17603, CE27770, CE27061, CE39696, CE17809, CE15397, CE27433, CE39353, CE35565, CE39002, CE32501, CE26096, CE3…	1758	126	8186	2.14344	2.51782e-06	5.03565e-07	2.79717e-06
GOTERM_MF_FAT	GO:0043565~sequence-specific DNA binding	98	3.88119	2.96239e-09	CE36739, CE28062, CE18798, CE34353, CE19591, CE03468, CE08126, CE30877, CE06999, CE08855, CE38419, CE30271, CE28893, CE33143, CE15150, CE23040, CE40252, CE02111, CE31678, CE15998, CE27770, CE27061, CE40915, CE15397, CE39353, CE35565, CE38723, CE28045, CE36294, CE32501, CE15205, CE06383, CE12098, CE31141, CE06863, CE03536, CE35786, CE29772, CE17834, CE37476, CE37477, CE40301, CE17736, CE33598, CE3…	969	267	4576	1.73331	1.77151e-06	5.90503e-07	4.37323e-06
GOTERM_MF_FAT	GO:0003700~transcription factor activity	110	4.35644	3.10702e-09	CE36739, CE28062, CE18798, CE34353, CE19591, CE03468, CE08126, CE30877, CE06999, CE08855, CE38419, CE30271, CE28893, CE33143, CE15150, CE23040, CE33015, CE40252, CE02111, CE31678, CE15998, CE27770, CE27061, CE40915, CE15397, CE39353, CE01281, CE38723, CE35565, CE28045, CE36294, CE32501, CE33328, CE15205, CE06383, CE12098, CE27806, CE31141, CE06863, CE03536, CE35786, CE29772, CE17834, CE37476, CE3…	969	311	4576	1.6703	1.858e-06	4.64499e-07	4.58674e-06
GOTERM_MF_FAT	GO:0030528~transcription regulator activity	133	5.26733	4.20726e-09	CE36739, CE21464, CE28062, CE18798, CE34353, CE03468, CE19591, CE08126, CE30877, CE19180, CE06999, CE08855, CE38419, CE30271, CE28893, CE33143, CE15150, CE23040, CE04784, CE33015, CE40252, CE02111, CE01052, CE31678, CE15998, CE27770, CE27061, CE40915, CE15397, CE39353, CE01281, CE38723, CE35565, CE28045, CE36294, CE32501, CE15205, CE33328, CE06383, CE12098, CE27806, CE05882, CE31141, CE06863, CE2…	969	399	4576	1.57413	2.51594e-06	5.03188e-07	6.21096e-06
SMART	SM00430:HOLI	57	2.25743	1.63487e-08	CE33818, CE36429, CE36739, CE31964, CE07031, CE28062, CE18798, CE34353, CE31557, CE19591, CE08126, CE17823, CE30877, CE37054, CE08855, CE35764, CE07187, CE17496, CE38441, CE30271, CE40113, CE28893, CE33143, CE31027, CE36624, CE40724, CE16678, CE40252, CE22993, CE40299, CE02111, CE34731, CE17603, CE27770, CE27061, CE39696, CE17809, CE15397, CE27433, CE39353, CE35565, CE32501, CE26096, CE32693, CE2…	763	122	3281	2.00908	4.54492e-06	4.54492e-06	2.15929e-05
INTERPRO	IPR013088:Zinc finger, NHR/GATA-type	58	2.29703	1.9124e-08	CE33818, CE36429, CE36739, CE31964, CE07031, CE28062, CE18798, CE34353, CE31557, CE19591, CE08126, CE17823, CE30877, CE37054, CE08855, CE35764, CE07187, CE17496, CE38441, CE30271, CE40113, CE28893, CE33143, CE31027, CE36624, CE40724, CE16678, CE40252, CE22993, CE40299, CE02111, CE34731, CE17603, CE27770, CE27061, CE39696, CE17809, CE15397, CE27433, CE39353, CE35565, CE39002, CE32501, CE26096, CE3…	1758	133	8186	2.03062	2.859e-05	4.76505e-06	3.17624e-05
SMART	SM00399:ZnF_C4	58	2.29703	2.32563e-08	CE33818, CE36429, CE36739, CE31964, CE07031, CE28062, CE18798, CE34353, CE31557, CE19591, CE08126, CE17823, CE30877, CE37054, CE08855, CE35764, CE07187, CE17496, CE38441, CE30271, CE40113, CE28893, CE33143, CE31027, CE36624, CE40724, CE16678, CE40252, CE22993, CE40299, CE02111, CE34731, CE17603, CE27770, CE27061, CE39696, CE17809, CE15397, CE27433, CE39353, CE35565, CE39002, CE32501, CE26096, CE3…	763	126	3281	1.97943	6.46523e-06	3.23262e-06	3.07163e-05
GOTERM_MF_FAT	GO:0043167~ion binding	344	13.6238	3.15118e-08	CE25818, CE36116, CE27048, CE29710, CE18510, CE11052, CE16396, CE40042, CE29319, CE30914, CE08098, CE36529, CE41000, CE28062, CE21607, CE39228, CE06719, CE02514, CE34152, CE18798, CE27755, CE30877, CE35688, CE08855, CE06985, CE30271, CE04843, CE12212, CE33143, CE32787, CE15150, CE34702, CE05765, CE27560, CE40825, CE04787, CE18786, CE37494, CE31725, CE40252, CE16119, CE39118, CE02111, CE37189, CE2…	969	1296	4576	1.25348	1.88439e-05	3.14067e-06	4.65192e-05
GOTERM_MF_FAT	GO:0043169~cation binding	341	13.505	6.48104e-08	CE25818, CE36116, CE27048, CE29710, CE18510, CE11052, CE16396, CE40042, CE29319, CE30914, CE08098, CE36529, CE41000, CE28062, CE21607, CE39228, CE06719, CE02514, CE34152, CE18798, CE27755, CE30877, CE35688, CE08855, CE06985, CE30271, CE04843, CE12212, CE33143, CE32787, CE15150, CE34702, CE05765, CE27560, CE40825, CE04787, CE18786, CE37494, CE31725, CE40252, CE16119, CE39118, CE02111, CE37189, CE2…	969	1290	4576	1.24832	3.87559e-05	5.53664e-06	9.56763e-05
GOTERM_BP_FAT	GO:0045449~regulation of transcription	147	5.82178	1.5044e-07	CE29042, CE24905, CE36739, CE18985, CE28062, CE25046, CE18798, CE34353, CE03468, CE19591, CE08126, CE29090, CE30877, CE19180, CE06999, CE08855, CE38419, CE30271, CE28893, CE33143, CE15150, CE23040, CE04784, CE33015, CE40252, CE02111, CE17719, CE31678, CE15998, CE27770, CE01758, CE27061, CE40915, CE15397, CE10986, CE39353, CE01281, CE38723, CE35565, CE28045, CE36294, CE32501, CE15205, CE33328, CE1…	1129	490	5525	1.46811	0.000186378	3.72783e-05	0.000244179
INTERPRO	IPR008946:Nuclear hormone receptor, ligand-binding	43	1.70297	1.71243e-07	CE17603, CE36429, CE27770, CE36739, CE27061, CE39696, CE31964, CE07031, CE17809, CE15397, CE28062, CE39353, CE35565, CE18798, CE34353, CE31557, CE08126, CE19591, CE30877, CE32501, CE37054, CE26096, CE08855, CE32693, CE24934, CE07187, CE25544, CE38441, CE06383, CE30271, CE28893, CE33143, CE31027, CE35413, CE36624, CE35786, CE40724, CE17834, CE00815, CE37476, CE40252, CE22993, CE40299, CE02111	1758	92	8186	2.17637	0.000255976	3.6572e-05	0.000284412
GOTERM_MF_FAT	GO:0046872~metal ion binding	330	13.0693	2.77727e-07	CE25818, CE36116, CE27048, CE29710, CE18510, CE11052, CE16396, CE40042, CE29319, CE30914, CE08098, CE36529, CE41000, CE28062, CE21607, CE39228, CE06719, CE02514, CE34152, CE18798, CE27755, CE30877, CE35688, CE08855, CE06985, CE30271, CE04843, CE12212, CE33143, CE32787, CE15150, CE34702, CE05765, CE27560, CE40825, CE04787, CE18786, CE37494, CE31725, CE40252, CE16119, CE39118, CE02111, CE27770, CE3…	969	1257	4576	1.23977	0.000166067	2.07598e-05	0.000409993
SP_PIR_KEYWORDS	transducer	47	1.86139	4.52527e-07	CE39027, CE38997, CE38456, CE20515, CE29370, CE31036, CE29667, CE41182, CE24928, CE30223, CE35994, CE33996, CE19767, CE30931, CE31259, CE39640, CE17727, CE36586, CE37317, CE02848, CE31186, CE38986, CE29551, CE30978, CE32924, CE30473, CE40086, CE36092, CE29349, CE24711, CE13062, CE30860, CE35479, CE04314, CE00104, CE13066, CE39179, CE16886, CE39612, CE30923, CE30589, CE05973, CE39139, CE28227, CE2…	2492	101	10826	2.02161	0.000125795	0.000125795	0.000597684
GOTERM_BP_FAT	GO:0007218~neuropeptide signaling pathway	24	0.950495	4.90142e-07	CE36183, CE18890, CE39649, CE01699, CE16958, CE09585, CE04704, CE16959, CE21455, CE39568, CE05009, CE04288, CE38488, CE02373, CE31727, CE06760, CE12268, CE18921, CE09973, CE31636, CE01926, CE30583, CE17594, CE10506	1129	41	5525	2.86461	0.000607102	0.000101209	0.000795548
SP_PIR_KEYWORDS	receptor	148	5.86139	7.09635e-07	CE39027, CE21784, CE37098, CE36739, CE24900, CE24901, CE35994, CE28062, CE34150, CE06717, CE39337, CE18798, CE34353, CE35085, CE31259, CE08126, CE17727, CE30877, CE27950, CE23801, CE08855, CE30271, CE36860, CE28893, CE33143, CE30473, CE05765, CE36092, CE06914, CE24711, CE13062, CE30860, CE35479, CE38213, CE40252, CE13066, CE35336, CE26361, CE08134, CE08135, CE35830, CE02111, CE17719, CE09636, CE0…	2492	447	10826	1.43838	0.000197259	9.86345e-05	0.000937263
GOTERM_MF_FAT	GO:0046906~tetrapyrrole binding	42	1.66337	8.85001e-07	CE25818, CE35365, CE29747, CE12774, CE10378, CE36044, CE16396, CE19039, CE35449, CE13311, CE03378, CE30404, CE37720, CE39228, CE31132, CE02514, CE31452, CE27858, CE03473, CE16781, CE15919, CE15823, CE04843, CE22218, CE01660, CE16589, CE40741, CE35248, CE34888, CE40743, CE21027, CE39545, CE02371, CE31930, CE18231, CE22478, CE22476, CE37736, CE26222, CE20661, CE30683, CE30888, CE37494, CE36418	969	95	4576	2.0878	0.000529091	5.88017e-05	0.00130647
GOTERM_BP_FAT	GO:0040024~dauer larval development	29	1.14851	1.10196e-06	CE25876, CE22380, CE32252, CE28479, CE01758, CE15750, CE18887, CE36566, CE28002, CE25042, CE28536, CE24899, CE38723, CE29251, CE01849, CE38955, CE29090, CE40489, CE28740, CE10268, CE29366, CE30786, CE04178, CE31704, CE24516, CE06203, CE25077, CE04694, CE17719	1129	57	5525	2.48978	0.00136439	0.000195028	0.00178857
GOTERM_MF_FAT	GO:0020037~heme binding	41	1.62376	1.34006e-06	CE25818, CE35365, CE29747, CE12774, CE10378, CE36044, CE16396, CE19039, CE35449, CE13311, CE03378, CE37720, CE39228, CE31132, CE02514, CE31452, CE27858, CE03473, CE16781, CE15919, CE15823, CE04843, CE22218, CE16589, CE40741, CE01660, CE35248, CE34888, CE40743, CE21027, CE39545, CE02371, CE31930, CE18231, CE22478, CE22476, CE37736, CE26222, CE20661, CE30683, CE30888, CE37494, CE36418	969	93	4576	2.08192	0.000801038	8.01327e-05	0.00197825
SP_PIR_KEYWORDS	neuropeptide	19	0.752475	1.6321e-06	CE18890, CE39649, CE01699, CE16958, CE09585, CE16959, CE04704, CE39568, CE05009, CE04288, CE38488, CE02373, CE31727, CE06760, CE12268, CE09973, CE01926, CE30583, CE10506	2492	27	10826	3.0571	0.000453621	0.00015123	0.00215561
INTERPRO	IPR018029:C2 membrane targeting protein	18	0.712871	1.70643e-06	CE30929, CE30169, CE28229, CE30456, CE30975, CE33003, CE31036, CE39988, CE29092, CE19806, CE37915, CE27445, CE41018, CE05832, CE30589, CE28227, CE30392, CE34625	1758	26	8186	3.22368	0.00254786	0.000318838	0.00283411
SP_PIR_KEYWORDS	g-protein coupled receptor	40	1.58416	1.8482e-06	CE39027, CE38997, CE38456, CE29370, CE29667, CE41182, CE30223, CE35994, CE33996, CE19767, CE30931, CE31259, CE39640, CE17727, CE36586, CE37317, CE02848, CE31186, CE38986, CE29551, CE30978, CE32924, CE30473, CE40086, CE36092, CE29349, CE24711, CE13062, CE30860, CE35479, CE00104, CE13066, CE39179, CE16886, CE39612, CE30923, CE39139, CE29579, CE04224, CE23557	2492	84	10826	2.06872	0.000513668	0.000128442	0.00244103
UP_SEQ_FEATURE	splice variant	107	4.23762	2.04905e-06	CE00540, CE29042, CE30989, CE29710, CE33438, CE24971, CE41000, CE30736, CE34353, CE40621, CE30731, CE32338, CE07083, CE31919, CE28740, CE04704, CE17048, CE27560, CE36092, CE01745, CE38211, CE01549, CE24712, CE07832, CE06498, CE24866, CE03924, CE17719, CE15998, CE31889, CE27061, CE29024, CE38723, CE35565, CE33506, CE23669, CE01083, CE24854, CE28309, CE19897, CE34455, CE09585, CE30975, CE31141, CE2…	471	372	2430	1.48397	0.00220848	0.00220848	0.00326875
INTERPRO	IPR011333:BTB/POZ fold	31	1.22772	2.20996e-06	CE24062, CE24540, CE20690, CE03568, CE35307, CE31019, CE35401, CE27528, CE28550, CE30914, CE26807, CE40627, CE39523, CE39836, CE06159, CE03399, CE17807, CE41319, CE15132, CE30580, CE37401, CE37853, CE12686, CE14036, CE33347, CE36458, CE00608, CE03539, CE29825, CE18133, CE19606	1758	62	8186	2.32821	0.00329843	0.000367031	0.00367037
PIR_SUPERFAMILY	PIRSF009313:Caenorhabditis hypothetical protein C40H1.5	14	0.554455	3.09048e-06	CE37217, CE03639, CE28433, CE19022, CE06389, CE01375, CE33800, CE01378, CE00113, CE17975, CE09030, CE00475, CE00476, CE32820	586	18	2854	3.78802	0.00153171	0.00153171	0.0044453
UP_SEQ_FEATURE	zinc finger region:NR C4-type	25	0.990099	3.45206e-06	CE33818, CE27770, CE27061, CE39696, CE27433, CE35565, CE18798, CE34353, CE39002, CE08126, CE17823, CE37054, CE32501, CE08855, CE24934, CE32693, CE17496, CE30271, CE28893, CE31141, CE35413, CE31027, CE18167, CE00815, CE22993, CE40299	471	50	2430	2.57962	0.00371785	0.00186066	0.00550686
UP_SEQ_FEATURE	signal peptide	90	3.56436	7.82724e-06	CE27200, CE07499, CE27955, CE39649, CE24735, CE29710, CE36189, CE06083, CE16290, CE35854, CE00131, CE35909, CE36560, CE20368, CE29251, CE01926, CE36770, CE02102, CE20264, CE37417, CE18890, CE37227, CE10938, CE08374, CE32905, CE04538, CE29554, CE04704, CE05765, CE01640, CE30627, CE38488, CE01114, CE06754, CE00838, CE30230, CE08173, CE03459, CE04078, CE07253, CE09636, CE17719, CE32870, CE01301, CE3…	471	307	2430	1.51248	0.00841006	0.00281125	0.0124859
UP_SEQ_FEATURE	DNA-binding region:Nuclear receptor	24	0.950495	8.94177e-06	CE33818, CE27770, CE27061, CE39696, CE27433, CE35565, CE18798, CE34353, CE39002, CE08126, CE32501, CE37054, CE08855, CE24934, CE32693, CE17496, CE30271, CE28893, CE31141, CE35413, CE31027, CE18167, CE00815, CE22993, CE40299	471	49	2430	2.52697	0.00960182	0.00240915	0.0142637
COG_ONTOLOGY	Secondary metabolites biosynthesis, transport, and catabolism	23	0.910891	1.06726e-05	CE15823, CE25818, CE35365, CE00461, CE29747, CE07478, CE16589, CE01660, CE22218, CE35248, CE10378, CE16396, CE35449, CE39545, CE18231, CE37736, CE26222, CE37720, CE39228, CE31452, CE03473, CE16781, CE15919	181	44	857	2.47501	0.000320127	0.000320127	0.009091
GOTERM_MF_FAT	GO:0046914~transition metal ion binding	260	10.297	1.43906e-05	CE25818, CE29710, CE18510, CE16396, CE08098, CE36529, CE28062, CE21607, CE39228, CE06719, CE02514, CE34152, CE18798, CE27755, CE30877, CE35688, CE08855, CE06985, CE30271, CE04843, CE12212, CE33143, CE32787, CE15150, CE40825, CE18786, CE37494, CE31725, CE40252, CE16119, CE39118, CE02111, CE27770, CE35661, CE27061, CE40812, CE10792, CE35565, CE06215, CE05929, CE36294, CE15919, CE15823, CE28587, CE2…	969	993	4576	1.23648	0.00856873	0.000782026	0.0212421
INTERPRO	IPR017973:Cytochrome P450, C-terminal region	21	0.831683	2.30348e-05	CE15823, CE25818, CE35365, CE29747, CE01660, CE22218, CE16589, CE35248, CE10378, CE16396, CE35449, CE39545, CE18231, CE37736, CE26222, CE37720, CE39228, CE31452, CE03473, CE16781, CE15919	1758	38	8186	2.57329	0.0338512	0.00343782	0.0382508
INTERPRO	IPR017972:Cytochrome P450, conserved site	21	0.831683	2.30348e-05	CE15823, CE25818, CE35365, CE29747, CE01660, CE22218, CE16589, CE35248, CE10378, CE16396, CE35449, CE39545, CE18231, CE37736, CE26222, CE37720, CE39228, CE31452, CE03473, CE16781, CE15919	1758	38	8186	2.57329	0.0338512	0.00343782	0.0382508
INTERPRO	IPR000324:Vitamin D receptor	24	0.950495	2.67298e-05	CE33818, CE27061, CE31964, CE17809, CE28062, CE39353, CE35565, CE18798, CE34353, CE39002, CE31557, CE30877, CE37054, CE32501, CE24934, CE32693, CE30271, CE28893, CE33143, CE31141, CE35413, CE00815, CE22993, CE40299, CE02111	1758	47	8186	2.37775	0.0391737	0.00362628	0.0443854

## Sheet: Sheet5
Table S2. Functional enrichments among genes with differentially-expressed RPF levels after diapause exit.
C. remanei: higher in developing animals
Category	Term	Count	%	PValue	Genes	List Total	Pop Hits	Pop Total	Fold Enrichment	Bonferroni	Benjamini	FDR
GOTERM_BP_FAT	GO:0009792~embryonic development ending in birth or egg hatching	1223	39.0361	5.17434e-138	CE01671, CE20137, CE24366, CE11776, CE05083, CE04335, CE33239, CE22940, CE07741, CE31008, CE01066, CE05855, CE32397, CE05860, CE01889, CE24576, CE05078, CE24193, CE16116, CE04325, CE14052, CE15900, CE24761, CE24762, CE35140, CE20875, CE25231, CE01686, CE16126, CE01856, CE05066, CE25422, CE24991, CE33453, CE15710, CE36692, CE07721, CE20849, CE14263, CE01081, CE06313, CE01086, CE27372, CE01089, CE0…	2132	2090	5703	1.5653	8.49627e-135	8.49627e-135	8.6914e-135
GOTERM_BP_FAT	GO:0040007~growth	744	23.7472	3.23622e-102	CE32083, CE04237, CE20137, CE18363, CE27690, CE05750, CE27691, CE12920, CE19785, CE05083, CE33239, CE04335, CE22940, CE07741, CE32493, CE31008, CE16007, CE01066, CE05855, CE19381, CE32993, CE06614, CE32397, CE20865, CE20938, CE05860, CE01889, CE24576, CE05078, CE18902, CE18372, CE04325, CE14052, CE16012, CE01543, CE15900, CE19377, CE29591, CE35140, CE31921, CE29597, CE20875, CE35675, CE25231, CE0…	2132	1138	5703	1.74883	5.31388e-99	2.65694e-99	5.43592e-99
GOTERM_BP_FAT	GO:0002119~nematode larval development	876	27.9604	5.51134e-90	CE01671, CE20137, CE24366, CE05083, CE33239, CE04335, CE22940, CE07741, CE31008, CE01066, CE05855, CE32397, CE20865, CE01889, CE05860, CE24576, CE05078, CE04325, CE14052, CE15900, CE35140, CE20875, CE25231, CE01856, CE05066, CE24991, CE24796, CE15710, CE36692, CE20849, CE07721, CE14263, CE01081, CE01086, CE06313, CE36405, CE27372, CE18251, CE19796, CE24787, CE24785, CE13595, CE20142, CE01075, CE2…	2132	1472	5703	1.59189	9.04963e-87	3.01654e-87	9.25746e-87
GOTERM_BP_FAT	GO:0002164~larval development	876	27.9604	9.54559e-90	CE01671, CE20137, CE24366, CE05083, CE33239, CE04335, CE22940, CE07741, CE31008, CE01066, CE05855, CE32397, CE20865, CE01889, CE05860, CE24576, CE05078, CE04325, CE14052, CE15900, CE35140, CE20875, CE25231, CE01856, CE05066, CE24991, CE24796, CE15710, CE36692, CE20849, CE07721, CE14263, CE01081, CE01086, CE06313, CE36405, CE27372, CE18251, CE19796, CE24787, CE24785, CE13595, CE20142, CE01075, CE2…	2132	1473	5703	1.59081	1.56739e-86	3.91847e-87	1.60338e-86
GOTERM_BP_FAT	GO:0009791~post-embryonic development	880	28.0881	4.13572e-88	CE01671, CE20137, CE24366, CE05083, CE33239, CE04335, CE22940, CE07741, CE31008, CE01066, CE05855, CE32397, CE20865, CE01889, CE05860, CE24576, CE05078, CE04325, CE14052, CE15900, CE35140, CE20875, CE25231, CE01856, CE05066, CE24991, CE24796, CE15710, CE36692, CE20849, CE07721, CE14263, CE01081, CE01086, CE06313, CE36405, CE27372, CE18251, CE19796, CE24787, CE24785, CE13595, CE20142, CE01075, CE2…	2132	1489	5703	1.5809	6.79085e-85	1.35817e-85	6.94681e-85
GOTERM_CC_FAT	GO:0030529~ribonucleoprotein complex	162	5.17076	1.24261e-82	CE04237, CE14704, CE28880, CE09788, CE26840, CE32185, CE26774, CE12920, CE23346, CE09047, CE37013, CE19125, CE07741, CE39477, CE09644, CE01066, CE09041, CE19381, CE24802, CE26948, CE20938, CE03278, CE05860, CE37229, CE05078, CE19186, CE37982, CE24278, CE39542, CE19904, CE27233, CE06883, CE16012, CE01543, CE00410, CE34502, CE18505, CE22230, CE39547, CE00122, CE17986, CE13265, CE06519, CE07669, CE2…	1176	176	4757	3.7233	3.85209e-80	3.85209e-80	1.6688e-79
GOTERM_CC_FAT	GO:0005840~ribosome	127	4.05362	4.26571e-64	CE04237, CE28880, CE09788, CE26840, CE26774, CE09047, CE37013, CE19125, CE07741, CE39477, CE09041, CE01066, CE19381, CE24802, CE26948, CE20938, CE05860, CE03278, CE37229, CE37982, CE24278, CE39542, CE19904, CE06883, CE27233, CE16012, CE01543, CE34502, CE39547, CE17986, CE13265, CE07669, CE29618, CE08034, CE22547, CE20485, CE16650, CE22143, CE20849, CE29835, CE18478, CE06878, CE06313, CE13433, CE0…	1176	138	4757	3.72264	1.32237e-61	6.61185e-62	5.72877e-61
GOTERM_BP_FAT	GO:0040010~positive regulation of growth rate	782	24.9601	5.03542e-63	CE20137, CE24366, CE01872, CE15265, CE14249, CE19785, CE05083, CE33239, CE03991, CE22940, CE07741, CE04659, CE01066, CE01063, CE20865, CE01889, CE24576, CE05078, CE14052, CE35140, CE01686, CE25231, CE01856, CE15710, CE36692, CE20849, CE07723, CE14263, CE14265, CE01081, CE18251, CE19796, CE24787, CE35160, CE06304, CE01075, CE01076, CE18814, CE38502, CE21690, CE25208, CE00638, CE20171, CE31382, CE0…	2132	1381	5703	1.51471	8.26816e-60	1.37803e-60	8.45805e-60
GOTERM_BP_FAT	GO:0040009~regulation of growth rate	782	24.9601	7.9622e-63	CE20137, CE24366, CE01872, CE15265, CE14249, CE19785, CE05083, CE33239, CE03991, CE22940, CE07741, CE04659, CE01066, CE01063, CE20865, CE01889, CE24576, CE05078, CE14052, CE35140, CE01686, CE25231, CE01856, CE15710, CE36692, CE20849, CE07723, CE14263, CE14265, CE01081, CE18251, CE19796, CE24787, CE35160, CE06304, CE01075, CE01076, CE18814, CE38502, CE21690, CE25208, CE00638, CE20171, CE31382, CE0…	2132	1382	5703	1.51361	1.30739e-59	1.86771e-60	1.33742e-59
GOTERM_CC_FAT	GO:0043232~intracellular non-membrane-bounded organelle	253	8.07533	2.30139e-60	CE32083, CE04237, CE02914, CE02619, CE12920, CE09047, CE19125, CE31717, CE07741, CE25103, CE01066, CE09041, CE02518, CE27758, CE19381, CE01367, CE20938, CE05860, CE05078, CE37982, CE24278, CE25038, CE17989, CE06883, CE19904, CE16012, CE01543, CE18505, CE34502, CE24761, CE17986, CE17113, CE30240, CE22547, CE28834, CE20849, CE29835, CE16521, CE06878, CE06313, CE30856, CE01089, CE12918, CE27781, CE2…	1176	416	4757	2.4601	7.13431e-58	2.3781e-58	3.09072e-57
GOTERM_CC_FAT	GO:0043228~non-membrane-bounded organelle	253	8.07533	2.30139e-60	CE32083, CE04237, CE02914, CE02619, CE12920, CE09047, CE19125, CE31717, CE07741, CE25103, CE01066, CE09041, CE02518, CE27758, CE19381, CE01367, CE20938, CE05860, CE05078, CE37982, CE24278, CE25038, CE17989, CE06883, CE19904, CE16012, CE01543, CE18505, CE34502, CE24761, CE17986, CE17113, CE30240, CE22547, CE28834, CE20849, CE29835, CE16521, CE06878, CE06313, CE30856, CE01089, CE12918, CE27781, CE2…	1176	416	4757	2.4601	7.13431e-58	2.3781e-58	3.09072e-57
SP_PIR_KEYWORDS	ribonucleoprotein	109	3.47909	2.67362e-58	CE04237, CE14704, CE32185, CE12920, CE23346, CE09047, CE19125, CE07741, CE39477, CE09644, CE19381, CE26948, CE05860, CE03278, CE05078, CE37229, CE19186, CE37982, CE24278, CE06883, CE27233, CE19904, CE16012, CE00410, CE01543, CE22230, CE00122, CE17986, CE13265, CE07669, CE20875, CE16195, CE22871, CE08034, CE22547, CE20485, CE16650, CE18478, CE06313, CE13433, CE00744, CE26658, CE04009, CE00004, CE1…	3099	110	11249	3.59688	9.89238e-56	9.89238e-56	3.68685e-55
GOTERM_BP_FAT	GO:0045927~positive regulation of growth	831	26.5241	7.02371e-58	CE20137, CE01872, CE24366, CE15265, CE14249, CE19785, CE05083, CE33239, CE04335, CE03991, CE22940, CE07741, CE01066, CE04659, CE01063, CE20865, CE01681, CE01889, CE24576, CE05078, CE14052, CE35140, CE01686, CE25231, CE20875, CE01856, CE15710, CE36692, CE20849, CE07723, CE14263, CE14265, CE01081, CE18251, CE19796, CE24787, CE35160, CE06304, CE01075, CE01076, CE20819, CE18814, CE38502, CE07987, CE2…	2132	1522	5703	1.4605	1.15329e-54	1.44162e-55	1.17978e-54
GOTERM_BP_FAT	GO:0040008~regulation of growth	851	27.1625	1.68064e-56	CE01671, CE20137, CE01872, CE24366, CE15265, CE14249, CE19785, CE05083, CE33239, CE04335, CE03991, CE22940, CE07741, CE01066, CE04659, CE01063, CE20865, CE01681, CE01889, CE24576, CE05078, CE14052, CE35140, CE20875, CE25231, CE01686, CE01856, CE15710, CE36692, CE20849, CE07723, CE14263, CE14265, CE01081, CE18251, CE19796, CE24787, CE35160, CE06304, CE01075, CE01076, CE20819, CE18814, CE38502, CE0…	2132	1577	5703	1.44349	2.75961e-53	3.06623e-54	2.82299e-53
GOTERM_BP_FAT	GO:0006412~translation	192	6.12831	1.57716e-55	CE04237, CE11158, CE18363, CE04791, CE09047, CE19125, CE37787, CE07741, CE09845, CE06580, CE01066, CE19381, CE20938, CE05860, CE29032, CE00291, CE01059, CE28801, CE24278, CE18372, CE06883, CE19904, CE16514, CE16012, CE01543, CE34502, CE15900, CE17986, CE35140, CE01341, CE02738, CE20849, CE29835, CE06878, CE06313, CE12918, CE29308, CE39235, CE05202, CE24450, CE35160, CE05747, CE17962, CE01270, CE0…	2132	218	5703	2.35592	2.58969e-52	2.58969e-53	2.64917e-52
SP_PIR_KEYWORDS	ribosomal protein	93	2.9684	7.56008e-51	CE06441, CE04237, CE11420, CE21842, CE27398, CE40109, CE09047, CE19125, CE00078, CE07741, CE08804, CE25552, CE39477, CE09041, CE30779, CE19381, CE26948, CE00821, CE02741, CE05860, CE02255, CE03278, CE05721, CE37229, CE37982, CE00450, CE04561, CE09945, CE24278, CE20168, CE40119, CE19904, CE06883, CE27233, CE05598, CE06360, CE16012, CE01543, CE26896, CE01810, CE04360, CE21392, CE17986, CE30433, CE0…	3099	93	11249	3.62988	2.79723e-48	1.39861e-48	1.04251e-47
GOTERM_BP_FAT	GO:0040035~hermaphrodite genitalia development	381	12.1609	9.18124e-47	CE32083, CE01671, CE20137, CE24366, CE05750, CE05083, CE33239, CE34514, CE31008, CE32493, CE16007, CE06614, CE32998, CE20865, CE14052, CE29594, CE15900, CE19377, CE24761, CE01548, CE40428, CE25231, CE20875, CE24991, CE15710, CE36692, CE20849, CE29583, CE36405, CE27372, CE15413, CE27481, CE05747, CE13595, CE23981, CE07987, CE05514, CE25208, CE18959, CE25482, CE18957, CE18125, CE03762, CE31330, CE0…	2132	584	5703	1.74513	1.50756e-43	1.37051e-44	1.54218e-43
GOTERM_BP_FAT	GO:0048806~genitalia development	382	12.1928	1.70078e-46	CE32083, CE01671, CE20137, CE24366, CE05750, CE05083, CE33239, CE34514, CE31008, CE32493, CE16007, CE06614, CE32998, CE20865, CE14052, CE29594, CE15900, CE19377, CE24761, CE01548, CE40428, CE25231, CE20875, CE24991, CE15710, CE36692, CE20849, CE29583, CE36405, CE27372, CE15413, CE27481, CE05747, CE13595, CE23981, CE07987, CE05514, CE25208, CE18959, CE25482, CE18957, CE18125, CE03762, CE31330, CE0…	2132	587	5703	1.74077	2.79267e-43	2.32723e-44	2.85681e-43
GOTERM_BP_FAT	GO:0003006~reproductive developmental process	430	13.7249	5.84756e-44	CE32083, CE01671, CE20137, CE24366, CE27690, CE05750, CE05083, CE33239, CE34514, CE32493, CE31008, CE36522, CE16007, CE06614, CE32998, CE20865, CE01889, CE14052, CE15900, CE29594, CE19377, CE24761, CE01548, CE40428, CE25231, CE20875, CE24991, CE15710, CE36692, CE20849, CE25121, CE29583, CE20745, CE36405, CE27372, CE15413, CE05747, CE27481, CE13595, CE23592, CE23981, CE07987, CE05514, CE18959, CE2…	2132	696	5703	1.65263	9.60169e-41	7.38592e-42	9.82221e-41
GOTERM_BP_FAT	GO:0007548~sex differentiation	406	12.9588	3.28276e-43	CE32083, CE01671, CE20137, CE24366, CE27690, CE05750, CE05083, CE33239, CE34514, CE32493, CE31008, CE36522, CE16007, CE06614, CE32998, CE20865, CE14052, CE15900, CE29594, CE19377, CE24761, CE01548, CE40428, CE25231, CE20875, CE24991, CE15710, CE36692, CE20849, CE29583, CE36405, CE27372, CE15413, CE05747, CE27481, CE13595, CE23592, CE23981, CE07987, CE05514, CE18959, CE25208, CE25482, CE18957, CE1…	2132	649	5703	1.67339	5.39029e-40	3.85021e-41	5.51408e-40
GOTERM_MF_FAT	GO:0003735~structural constituent of ribosome	118	3.76636	2.39429e-41	CE04237, CE28880, CE09788, CE26840, CE26774, CE09047, CE37013, CE19125, CE07741, CE39477, CE01066, CE19381, CE26948, CE20938, CE05860, CE03278, CE37229, CE24278, CE39542, CE06883, CE27233, CE19904, CE16012, CE01543, CE34502, CE39547, CE17986, CE13265, CE07669, CE29618, CE08034, CE20485, CE16650, CE22143, CE20849, CE29835, CE18478, CE06878, CE06313, CE13433, CE00744, CE16951, CE26658, CE04009, CE1…	1650	129	4748	2.6322	1.91304e-38	1.91304e-38	3.67464e-38
GOTERM_CC_FAT	GO:0005739~mitochondrion	126	4.0217	9.0843e-35	CE17071, CE28470, CE13742, CE28880, CE35896, CE19849, CE00136, CE26775, CE14780, CE09597, CE09502, CE22940, CE07741, CE01467, CE06481, CE07282, CE28160, CE39477, CE12898, CE24802, CE28809, CE16968, CE29032, CE37229, CE37982, CE16966, CE28800, CE25820, CE27233, CE16016, CE02183, CE29222, CE10972, CE39547, CE11958, CE20336, CE13431, CE28591, CE22547, CE20285, CE19822, CE14263, CE32507, CE02327, CE1…	1176	189	4757	2.69671	2.81613e-32	7.04033e-33	1.22001e-31
GOTERM_BP_FAT	GO:0006396~RNA processing	121	3.86211	6.19704e-33	CE38492, CE00136, CE27690, CE12920, CE23346, CE18988, CE05155, CE32000, CE19615, CE17723, CE38938, CE03398, CE03277, CE26424, CE01889, CE05078, CE19186, CE36918, CE29722, CE37578, CE17049, CE08909, CE18505, CE20643, CE23932, CE05167, CE22230, CE00122, CE29932, CE19834, CE29126, CE31921, CE06519, CE16195, CE21971, CE22871, CE28932, CE27127, CE28259, CE15592, CE30346, CE06116, CE20849, CE25120, CE3…	2132	140	5703	2.31192	1.01755e-29	6.7837e-31	1.04092e-29
GOTERM_MF_FAT	GO:0003723~RNA binding	142	4.5324	2.07811e-32	CE02193, CE04237, CE14704, CE38492, CE32185, CE04791, CE00136, CE27690, CE12920, CE31303, CE37013, CE23341, CE05155, CE37787, CE15447, CE27557, CE17723, CE09644, CE31253, CE26424, CE01889, CE19186, CE36918, CE24278, CE31852, CE00410, CE18505, CE13120, CE22230, CE00122, CE17986, CE29932, CE29126, CE05267, CE31921, CE01916, CE20875, CE16195, CE36102, CE22871, CE11898, CE28932, CE01341, CE24383, CE2…	1650	184	4748	2.22074	1.66041e-29	8.30205e-30	3.18938e-29
SP_PIR_KEYWORDS	rna-binding	75	2.39387	2.61744e-27	CE14704, CE38492, CE29563, CE20310, CE32185, CE04791, CE12920, CE23341, CE37787, CE15447, CE08804, CE17723, CE09644, CE02249, CE00446, CE03763, CE03762, CE03821, CE02255, CE05721, CE19186, CE36918, CE24278, CE31852, CE36374, CE00410, CE01810, CE07628, CE31809, CE22230, CE00122, CE17986, CE14096, CE36572, CE00839, CE29932, CE11024, CE26815, CE01916, CE39251, CE20875, CE16195, CE36102, CE27175, CE2…	3099	90	11249	3.0249	9.68454e-25	3.22818e-25	3.60939e-24
GOTERM_CC_FAT	GO:0031090~organelle membrane	108	3.44718	3.81442e-26	CE14448, CE32796, CE13742, CE26775, CE22940, CE09502, CE06481, CE07282, CE01067, CE12898, CE00480, CE26434, CE28809, CE18906, CE29032, CE16966, CE32907, CE27230, CE25820, CE28800, CE05654, CE16016, CE36914, CE03205, CE32286, CE29222, CE10972, CE32110, CE32580, CE11958, CE28591, CE14263, CE01081, CE02327, CE06462, CE21655, CE28240, CE20469, CE24785, CE21472, CE28050, CE36215, CE01478, CE29950, CE0…	1176	173	4757	2.52524	1.18247e-23	2.36494e-24	5.1227e-23
GOTERM_CC_FAT	GO:0031967~organelle envelope	79	2.52154	5.90374e-25	CE31866, CE00968, CE13742, CE07987, CE19849, CE29662, CE26775, CE06233, CE20315, CE40009, CE22940, CE09502, CE05298, CE15602, CE06481, CE26880, CE07282, CE27001, CE11868, CE12898, CE23794, CE09605, CE00448, CE28809, CE09338, CE16966, CE30523, CE07016, CE25820, CE28800, CE16016, CE29222, CE10972, CE15745, CE09675, CE40718, CE20218, CE40325, CE16051, CE33519, CE09081, CE01976, CE33869, CE11958, CE3…	1176	110	4757	2.90509	1.83016e-22	3.05027e-23	7.92862e-22
SP_PIR_KEYWORDS	protein biosynthesis	56	1.78742	9.20148e-25	CE16317, CE11158, CE29495, CE20310, CE04791, CE18958, CE37787, CE23548, CE00078, CE00548, CE06580, CE02249, CE00543, CE00932, CE33829, CE00291, CE29032, CE17565, CE00450, CE28801, CE18372, CE15900, CE34997, CE11954, CE31809, CE05656, CE29515, CE04362, CE29220, CE00015, CE01341, CE36065, CE37820, CE05684, CE29472, CE17349, CE19822, CE40788, CE20708, CE13435, CE20081, CE17479, CE16227, CE00664, CE2…	3099	61	11249	3.33235	3.40455e-22	8.51137e-23	1.26886e-21
GOTERM_CC_FAT	GO:0044429~mitochondrial part	84	2.68114	3.55309e-24	CE06441, CE00968, CE13742, CE07987, CE19849, CE29662, CE00136, CE26775, CE06233, CE09597, CE40009, CE22940, CE09502, CE07741, CE05298, CE15602, CE06481, CE26880, CE07282, CE28160, CE11868, CE12898, CE23794, CE24802, CE00448, CE28809, CE16968, CE29032, CE37229, CE16966, CE07016, CE25820, CE28800, CE16016, CE03411, CE29222, CE10972, CE15745, CE39547, CE40718, CE20218, CE40325, CE33519, CE16051, CE0…	1176	123	4757	2.76249	1.10146e-21	1.57351e-22	4.77173e-21
SP_PIR_KEYWORDS	mitochondrion	97	3.09607	7.3899e-23	CE28470, CE17071, CE13742, CE00136, CE26775, CE14780, CE09597, CE01467, CE07741, CE06481, CE28160, CE39477, CE28809, CE29032, CE37229, CE16968, CE37982, CE16966, CE25820, CE28800, CE16016, CE27233, CE02183, CE10972, CE11958, CE22547, CE19822, CE02327, CE13433, CE00004, CE32923, CE35706, CE04010, CE21655, CE31979, CE29014, CE28240, CE20469, CE29198, CE00852, CE39867, CE37309, CE29950, CE05347, CE0…	3099	144	11249	2.44513	2.73426e-20	5.46852e-21	1.01905e-19
GOTERM_BP_FAT	GO:0034660~ncRNA metabolic process	85	2.71305	1.02905e-22	CE40876, CE16317, CE20317, CE28096, CE09083, CE21692, CE29495, CE18363, CE25136, CE19133, CE12920, CE18988, CE05155, CE11196, CE21123, CE19615, CE17723, CE06580, CE38938, CE03398, CE01493, CE33829, CE29032, CE05078, CE19186, CE39843, CE29722, CE28801, CE37578, CE17049, CE18372, CE09942, CE16514, CE33722, CE18505, CE28320, CE23932, CE34997, CE29515, CE19834, CE16052, CE35140, CE16195, CE06654, CE2…	2132	99	5703	2.29668	1.6897e-19	1.05606e-20	1.7285e-19
GOTERM_CC_FAT	GO:0031975~envelope	79	2.52154	3.14306e-21	CE31866, CE00968, CE13742, CE07987, CE19849, CE29662, CE26775, CE06233, CE20315, CE40009, CE22940, CE09502, CE05298, CE15602, CE06481, CE26880, CE07282, CE27001, CE11868, CE12898, CE23794, CE09605, CE00448, CE28809, CE09338, CE16966, CE30523, CE07016, CE25820, CE28800, CE16016, CE29222, CE10972, CE15745, CE09675, CE40718, CE20218, CE40325, CE16051, CE33519, CE09081, CE01976, CE33869, CE11958, CE3…	1176	120	4757	2.663	9.74348e-19	1.21793e-19	4.22107e-18
GOTERM_CC_FAT	GO:0031974~membrane-enclosed lumen	84	2.68114	1.58958e-20	CE40876, CE16404, CE06441, CE20261, CE32083, CE07987, CE02914, CE19849, CE00136, CE38104, CE09597, CE19133, CE37018, CE12920, CE34529, CE05811, CE11196, CE07741, CE21123, CE00897, CE28160, CE24802, CE01493, CE16968, CE05078, CE29032, CE37229, CE19186, CE28800, CE17989, CE28890, CE09877, CE03411, CE17218, CE18505, CE20643, CE24439, CE15745, CE39547, CE29932, CE07526, CE40428, CE28171, CE21197, CE0…	1176	134	4757	2.53571	4.9277e-18	5.47522e-19	2.13478e-17
KEGG_PATHWAY	cel03010:Ribosome	74	2.36195	3.24894e-20	CE20413, CE04237, CE26774, CE21842, CE27398, CE09047, CE00078, CE25552, CE09041, CE30779, CE19381, CE26948, CE00821, CE20938, CE02255, CE03278, CE05860, CE05721, CE00450, CE04561, CE09945, CE24278, CE20168, CE40119, CE06883, CE19904, CE06360, CE16012, CE01543, CE26896, CE01810, CE26911, CE21392, CE30433, CE04691, CE13265, CE11024, CE07669, CE04362, CE01030, CE04102, CE02777, CE01031, CE08034, CE0…	676	74	1277	1.88905	3.34641e-18	3.34641e-18	3.62617e-17
GOTERM_CC_FAT	GO:0005740~mitochondrial envelope	64	2.04277	6.94702e-20	CE00968, CE13742, CE07987, CE19849, CE29662, CE26775, CE06233, CE40009, CE09502, CE22940, CE05298, CE15602, CE06481, CE26880, CE07282, CE12898, CE23794, CE11868, CE00448, CE28809, CE16966, CE07016, CE28800, CE25820, CE16016, CE29222, CE10972, CE15745, CE40718, CE20218, CE40325, CE16051, CE33519, CE09081, CE01976, CE11958, CE11980, CE28591, CE25677, CE13473, CE39288, CE14263, CE02327, CE15854, CE0…	1176	90	4757	2.87649	2.15358e-17	2.15358e-18	9.32972e-17
GOTERM_CC_FAT	GO:0031966~mitochondrial membrane	62	1.97893	2.39943e-19	CE00968, CE13742, CE07987, CE29662, CE26775, CE06233, CE40009, CE09502, CE22940, CE05298, CE15602, CE06481, CE26880, CE07282, CE12898, CE23794, CE11868, CE00448, CE28809, CE16966, CE07016, CE28800, CE25820, CE16016, CE29222, CE10972, CE15745, CE40718, CE20218, CE40325, CE16051, CE33519, CE09081, CE01976, CE11958, CE11980, CE28591, CE25677, CE13473, CE39288, CE14263, CE02327, CE15854, CE02229, CE0…	1176	87	4757	2.88269	7.43825e-17	6.76204e-18	3.2224e-16
GOTERM_CC_FAT	GO:0005783~endoplasmic reticulum	73	2.33004	1.24241e-18	CE20261, CE23446, CE20411, CE32796, CE32953, CE19139, CE00696, CE15547, CE05945, CE34256, CE05811, CE39472, CE00897, CE31715, CE18125, CE01067, CE01826, CE20265, CE03397, CE14716, CE08370, CE18906, CE19970, CE21634, CE20348, CE25038, CE30049, CE05654, CE36914, CE04886, CE07622, CE20732, CE20214, CE08177, CE06987, CE23635, CE22589, CE04497, CE36244, CE16898, CE15691, CE39202, CE20989, CE32474, CE0…	1176	114	4757	2.59026	3.85148e-16	3.20957e-17	1.66854e-15
SP_PIR_KEYWORDS	atp-binding	227	7.24545	4.32857e-18	CE06997, CE32798, CE35897, CE01268, CE30320, CE31717, CE31008, CE27353, CE40241, CE25103, CE06583, CE28160, CE06580, CE01889, CE29032, CE28801, CE33668, CE18372, CE06097, CE40818, CE19377, CE17254, CE18785, CE24761, CE01547, CE40253, CE01253, CE40155, CE25231, CE34000, CE02319, CE29064, CE01341, CE27670, CE24991, CE37072, CE07721, CE25121, CE37480, CE30858, CE11131, CE29052, CE20001, CE17545, CE2…	3099	502	11249	1.6414	1.60157e-15	2.66929e-16	5.96899e-15
GOTERM_CC_FAT	GO:0070013~intracellular organelle lumen	78	2.48963	4.7422e-18	CE40876, CE16404, CE06441, CE20261, CE32083, CE02914, CE00136, CE38104, CE09597, CE19133, CE37018, CE12920, CE34529, CE05811, CE11196, CE07741, CE21123, CE00897, CE28160, CE24802, CE01493, CE16968, CE05078, CE29032, CE37229, CE19186, CE17989, CE28890, CE09877, CE03411, CE17218, CE18505, CE20643, CE24439, CE39547, CE29932, CE07526, CE40428, CE21197, CE28171, CE08177, CE16195, CE40630, CE17940, CE2…	1176	128	4757	2.46496	1.47008e-15	1.13083e-16	6.3687e-15
GOTERM_CC_FAT	GO:0043233~organelle lumen	78	2.48963	4.7422e-18	CE40876, CE16404, CE06441, CE20261, CE32083, CE02914, CE00136, CE38104, CE09597, CE19133, CE37018, CE12920, CE34529, CE05811, CE11196, CE07741, CE21123, CE00897, CE28160, CE24802, CE01493, CE16968, CE05078, CE29032, CE37229, CE19186, CE17989, CE28890, CE09877, CE03411, CE17218, CE18505, CE20643, CE24439, CE39547, CE29932, CE07526, CE40428, CE21197, CE28171, CE08177, CE16195, CE40630, CE17940, CE2…	1176	128	4757	2.46496	1.47008e-15	1.13083e-16	6.3687e-15
SP_PIR_KEYWORDS	cytoplasm	157	5.01117	5.48704e-18	CE06997, CE03287, CE04713, CE29495, CE32185, CE29089, CE05750, CE02619, CE26031, CE37787, CE32621, CE30125, CE27425, CE17723, CE27758, CE38938, CE24879, CE09644, CE06614, CE00543, CE00932, CE00291, CE23041, CE24910, CE28367, CE00410, CE15900, CE11954, CE24761, CE01253, CE33861, CE01916, CE20875, CE28899, CE29220, CE02319, CE16954, CE00015, CE28255, CE05680, CE27062, CE05684, CE00089, CE17349, CE2…	3099	311	11249	1.83245	2.0302e-15	2.90029e-16	7.56648e-15
SP_PIR_KEYWORDS	helicase	44	1.4044	3.34189e-17	CE29563, CE34059, CE26887, CE31791, CE27427, CE40241, CE06239, CE11190, CE09901, CE03821, CE01889, CE41449, CE39381, CE31028, CE33668, CE28367, CE22474, CE19377, CE17314, CE18785, CE27728, CE38657, CE26853, CE23832, CE00839, CE17764, CE01027, CE25231, CE21971, CE01341, CE15592, CE06562, CE15894, CE37437, CE29884, CE25121, CE40452, CE29052, CE00337, CE34419, CE16988, CE29195, CE30606, CE33947, CE3…	3099	51	11249	3.13166	1.2365e-14	1.54562e-15	4.60837e-14
GOTERM_CC_FAT	GO:0000502~proteasome complex	31	0.989467	1.29815e-16	CE34396, CE16954, CE17915, CE25810, CE05371, CE02632, CE20761, CE25941, CE19969, CE13818, CE08946, CE26355, CE30307, CE07571, CE08184, CE17564, CE03368, CE31311, CE28807, CE09799, CE26745, CE17253, CE09654, CE00101, CE18135, CE29280, CE01253, CE25011, CE05521, CE06608, CE19527	1176	32	4757	3.91866	3.44169e-14	2.44249e-15	1.44329e-13
KEGG_PATHWAY	cel03040:Spliceosome	87	2.77689	2.46593e-16	CE14704, CE38492, CE24366, CE27691, CE23346, CE23341, CE18515, CE27427, CE32000, CE16310, CE00499, CE01889, CE22886, CE12290, CE09232, CE08909, CE19377, CE22230, CE18785, CE00122, CE26853, CE29793, CE06519, CE28172, CE21971, CE22871, CE05540, CE30443, CE05066, CE15592, CE06116, CE33830, CE05922, CE18578, CE30856, CE27372, CE06009, CE05532, CE05533, CE31089, CE02065, CE03847, CE20660, CE01277, CE0…	676	95	1277	1.72998	2.28706e-14	1.14353e-14	2.44249e-13
SMART	SM00490:HELICc	44	1.4044	3.00822e-16	CE29563, CE34059, CE26887, CE28998, CE31791, CE27427, CE40241, CE06239, CE11190, CE09901, CE03821, CE01889, CE41449, CE39381, CE05553, CE31028, CE33668, CE25143, CE22474, CE19377, CE17314, CE18785, CE27728, CE38657, CE26853, CE23832, CE00839, CE01027, CE25231, CE17716, CE21971, CE01341, CE15592, CE37437, CE29884, CE25121, CE40452, CE29052, CE00337, CE34419, CE16988, CE32454, CE29195, CE30606, CE3…	973	52	3428	2.98111	1.06248e-13	1.06248e-13	4.44089e-13
SMART	SM00487:DEXDc	44	1.4044	3.00822e-16	CE29563, CE34059, CE26887, CE28998, CE31791, CE27427, CE40241, CE06239, CE11190, CE09901, CE03821, CE01889, CE41449, CE39381, CE05553, CE31028, CE33668, CE25143, CE22474, CE19377, CE17314, CE18785, CE27728, CE38657, CE26853, CE23832, CE00839, CE01027, CE25231, CE17716, CE21971, CE01341, CE15592, CE37437, CE29884, CE25121, CE40452, CE29052, CE00337, CE34419, CE16988, CE32454, CE29195, CE30606, CE3…	973	52	3428	2.98111	1.06248e-13	1.06248e-13	4.44089e-13
SP_PIR_KEYWORDS	Aminoacyl-tRNA synthetase	31	0.989467	3.21571e-16	CE16317, CE00015, CE28096, CE29495, CE36065, CE09768, CE05684, CE29472, CE18363, CE25136, CE00748, CE20708, CE09642, CE13435, CE06580, CE33829, CE17479, CE29032, CE28247, CE24685, CE28801, CE18372, CE33722, CE34997, CE35160, CE29515, CE06304, CE31906, CE35140, CE05445, CE06007	3099	31	11249	3.62988	1.23235e-13	1.36557e-14	4.55191e-13
SP_PIR_KEYWORDS	nucleotide-binding	269	8.58602	6.4424e-16	CE06997, CE32798, CE35897, CE00696, CE01268, CE30320, CE31717, CE31008, CE27353, CE40241, CE25103, CE06583, CE28160, CE06580, CE17122, CE01889, CE29032, CE28801, CE06097, CE18372, CE15900, CE40818, CE19377, CE17254, CE18785, CE01547, CE40253, CE24761, CE01253, CE40155, CE25231, CE34000, CE02319, CE29064, CE01341, CE27670, CE05066, CE24991, CE37072, CE07721, CE16521, CE25121, CE37480, CE30858, CE1…	3099	640	11249	1.52568	2.4647e-13	2.4647e-14	9.21485e-13
SMART	SM00360:RRM	63	2.01085	1.70646e-15	CE02193, CE20412, CE38492, CE24366, CE08369, CE07355, CE30324, CE16399, CE23341, CE18515, CE26949, CE15447, CE32000, CE24152, CE21988, CE28911, CE07598, CE03763, CE37535, CE03762, CE16308, CE26020, CE29981, CE36374, CE05167, CE36572, CE18030, CE06198, CE29126, CE39251, CE27175, CE27339, CE29542, CE16126, CE30443, CE28597, CE38662, CE18963, CE33830, CE01891, CE30856, CE20224, CE40238, CE06009, CE0…	973	91	3428	2.43909	5.31242e-13	2.65565e-13	2.24265e-12
GOTERM_BP_FAT	GO:0034470~ncRNA processing	54	1.72359	5.30737e-15	CE40876, CE20317, CE21692, CE19133, CE18957, CE12920, CE05155, CE18988, CE11196, CE21123, CE19615, CE17723, CE38938, CE03398, CE01493, CE05078, CE19186, CE39843, CE29722, CE37578, CE17049, CE09942, CE28320, CE18505, CE20643, CE23932, CE19834, CE16052, CE16195, CE06654, CE29748, CE03770, CE27127, CE36757, CE28259, CE20571, CE14894, CE03583, CE23019, CE31971, CE22211, CE00337, CE31839, CE23690, CE2…	2132	62	5703	2.3298	8.75033e-12	5.14699e-13	8.9484e-12
GOTERM_CC_FAT	GO:0005743~mitochondrial inner membrane	50	1.59591	6.78247e-15	CE00968, CE13742, CE07987, CE29662, CE26775, CE06233, CE40009, CE09502, CE22940, CE15602, CE06481, CE07282, CE12898, CE23794, CE11868, CE28809, CE16966, CE07016, CE28800, CE25820, CE29222, CE10972, CE15745, CE40718, CE20218, CE40325, CE16051, CE33519, CE01976, CE09081, CE11980, CE28591, CE13473, CE39288, CE14263, CE02327, CE15854, CE02229, CE00474, CE18826, CE21655, CE20469, CE36215, CE29950, CE0…	1176	72	4757	2.80908	2.09943e-12	1.39999e-13	9.09273e-12
GOTERM_CC_FAT	GO:0005730~nucleolus	26	0.829876	1.07634e-14	CE40876, CE32083, CE36757, CE02914, CE14896, CE19133, CE12920, CE02270, CE11196, CE21123, CE00268, CE01493, CE05078, CE19186, CE28890, CE02624, CE05202, CE20469, CE17218, CE18505, CE24439, CE22116, CE00816, CE29708, CE16195, CE40630	1176	26	4757	4.04507	3.33844e-12	2.08611e-13	1.44662e-11
GOTERM_CC_FAT	GO:0019866~organelle inner membrane	50	1.59591	1.56945e-14	CE00968, CE13742, CE07987, CE29662, CE26775, CE06233, CE40009, CE09502, CE22940, CE15602, CE06481, CE07282, CE12898, CE23794, CE11868, CE28809, CE16966, CE07016, CE28800, CE25820, CE29222, CE10972, CE15745, CE40718, CE20218, CE40325, CE16051, CE33519, CE01976, CE09081, CE11980, CE28591, CE13473, CE39288, CE14263, CE02327, CE15854, CE02229, CE00474, CE18826, CE21655, CE20469, CE36215, CE29950, CE0…	1176	73	4757	2.77059	4.85278e-12	2.85438e-13	2.10276e-11
INTERPRO	IPR001650:DNA/RNA helicase, C-terminal	44	1.4044	1.8509e-14	CE29563, CE34059, CE26887, CE28998, CE31791, CE27427, CE40241, CE06239, CE11190, CE09901, CE03821, CE01889, CE41449, CE39381, CE05553, CE31028, CE33668, CE25143, CE22474, CE19377, CE17314, CE18785, CE27728, CE38657, CE26853, CE23832, CE00839, CE01027, CE25231, CE17716, CE21971, CE01341, CE15592, CE37437, CE29884, CE25121, CE40452, CE29052, CE00337, CE34419, CE16988, CE32454, CE29195, CE30606, CE3…	2651	52	8515	2.71784	5.21365e-11	5.21365e-11	3.31402e-11
INTERPRO	IPR014001:DEAD-like helicase, N-terminal	44	1.4044	1.8509e-14	CE29563, CE34059, CE26887, CE28998, CE31791, CE27427, CE40241, CE06239, CE11190, CE09901, CE03821, CE01889, CE41449, CE39381, CE05553, CE31028, CE33668, CE25143, CE22474, CE19377, CE17314, CE18785, CE27728, CE38657, CE26853, CE23832, CE00839, CE01027, CE25231, CE17716, CE21971, CE01341, CE15592, CE37437, CE29884, CE25121, CE40452, CE29052, CE00337, CE34419, CE16988, CE32454, CE29195, CE30606, CE3…	2651	52	8515	2.71784	5.21365e-11	5.21365e-11	3.31402e-11
GOTERM_BP_FAT	GO:0022613~ribonucleoprotein complex biogenesis	41	1.30865	2.03685e-14	CE40876, CE32083, CE08687, CE27127, CE36757, CE28259, CE20571, CE19133, CE12920, CE27398, CE11196, CE21123, CE14894, CE00268, CE23019, CE03583, CE08186, CE01493, CE32964, CE17565, CE05078, CE19186, CE00337, CE39843, CE28890, CE02624, CE20469, CE05202, CE17218, CE18505, CE23932, CE22116, CE04360, CE09655, CE30685, CE00816, CE16052, CE40440, CE27843, CE40630, CE16195	2132	43	5703	2.55054	3.33606e-11	1.85341e-12	3.41283e-11
GOTERM_MF_FAT	GO:0016887~ATPase activity	108	3.44718	2.16442e-14	CE00209, CE05663, CE04424, CE31791, CE27427, CE31008, CE26370, CE27353, CE28160, CE09901, CE01889, CE33668, CE06097, CE40818, CE02219, CE19377, CE18785, CE40253, CE26853, CE01253, CE19628, CE25231, CE34000, CE21971, CE17716, CE29064, CE05402, CE36139, CE01341, CE15592, CE39850, CE37072, CE15894, CE07721, CE25121, CE07240, CE30858, CE29052, CE23650, CE00337, CE18971, CE32454, CE29195, CE28240, CE0…	1650	170	4748	1.82811	1.72978e-11	5.76594e-12	3.3229e-11
SP_PIR_KEYWORDS	mrna processing	35	1.11714	4.8195e-14	CE22871, CE27339, CE38492, CE15592, CE38104, CE23346, CE06116, CE09667, CE01891, CE25120, CE08945, CE17753, CE01616, CE30856, CE00446, CE03763, CE03762, CE03111, CE01889, CE31089, CE02065, CE36918, CE36374, CE01277, CE09299, CE22230, CE01479, CE30437, CE00122, CE31145, CE29793, CE36572, CE29932, CE01334, CE01027, CE17941, CE21971	3099	40	11249	3.17615	1.7828e-11	1.6207e-12	6.64468e-11
INTERPRO	IPR014021:Helicase, superfamily 1 and 2, ATP-binding	43	1.37249	4.97552e-14	CE29563, CE34059, CE26887, CE28998, CE31791, CE27427, CE40241, CE06239, CE11190, CE09901, CE03821, CE01889, CE41449, CE39381, CE05553, CE31028, CE33668, CE25143, CE22474, CE19377, CE17314, CE18785, CE27728, CE38657, CE26853, CE23832, CE00839, CE01027, CE25231, CE17716, CE21971, CE01341, CE15592, CE37437, CE29884, CE25121, CE40452, CE29052, CE00337, CE34419, CE16988, CE32454, CE29195, CE30606, CE3…	2651	51	8515	2.70815	1.39863e-10	6.99316e-11	8.89178e-11
GOTERM_BP_FAT	GO:0006399~tRNA metabolic process	59	1.88318	5.53033e-14	CE16317, CE20317, CE28096, CE21692, CE29495, CE18363, CE25136, CE05155, CE18988, CE19615, CE17723, CE38938, CE06580, CE03398, CE33829, CE29032, CE29722, CE28801, CE37578, CE17049, CE18372, CE09942, CE16514, CE33722, CE28320, CE18505, CE34997, CE29515, CE19834, CE35140, CE06654, CE29748, CE00015, CE03770, CE36065, CE09768, CE05684, CE29472, CE00748, CE20708, CE13435, CE17479, CE31971, CE22211, CE2…	2132	72	5703	2.19198	9.07847e-11	4.77818e-12	9.28702e-11
GOTERM_BP_FAT	GO:0007049~cell cycle	162	5.17076	6.31899e-14	CE03287, CE05753, CE30320, CE29089, CE05664, CE23033, CE16631, CE27691, CE26031, CE12282, CE07510, CE33239, CE13315, CE34514, CE31717, CE30125, CE13112, CE27425, CE25103, CE00289, CE27758, CE06614, CE01367, CE37889, CE03109, CE00219, CE30523, CE01059, CE16015, CE23041, CE06097, CE02184, CE24910, CE00872, CE16197, CE04434, CE24761, CE05657, CE16629, CE24714, CE05168, CE00415, CE33861, CE12414, CE0…	2132	272	5703	1.59317	1.03728e-10	5.18641e-12	1.06115e-10
SMART	SM00382:AAA	64	2.04277	6.58238e-14	CE05396, CE08688, CE20613, CE34059, CE03818, CE01268, CE05663, CE01292, CE19038, CE19131, CE31008, CE27427, CE27353, CE26370, CE28160, CE08946, CE23997, CE09548, CE03496, CE39381, CE30377, CE02546, CE06097, CE28367, CE02547, CE19377, CE17254, CE40818, CE27728, CE01547, CE40253, CE26853, CE23832, CE01253, CE28132, CE40155, CE34000, CE21971, CE17915, CE29064, CE05402, CE03260, CE39850, CE21767, CE3…	973	98	3428	2.30082	2.10018e-11	7.00062e-12	8.87956e-11
SP_PIR_KEYWORDS	protein transport	58	1.85126	6.83343e-14	CE07351, CE31866, CE14448, CE13742, CE01778, CE17656, CE07987, CE00696, CE06238, CE28817, CE16047, CE33239, CE39501, CE05298, CE06481, CE00448, CE01826, CE10836, CE28809, CE09338, CE16966, CE02250, CE11494, CE27230, CE05594, CE28800, CE25039, CE25820, CE16016, CE32286, CE07622, CE15745, CE09675, CE16051, CE40630, CE16194, CE23635, CE29752, CE26151, CE25677, CE13473, CE37484, CE03349, CE05785, CE1…	3099	86	11249	2.44806	2.53042e-11	2.10865e-12	9.43023e-11
GOTERM_MF_FAT	GO:0004386~helicase activity	54	1.72359	8.70168e-14	CE29563, CE34059, CE26887, CE28998, CE31791, CE27427, CE40241, CE06239, CE11190, CE03493, CE09901, CE03821, CE01889, CE41449, CE05553, CE39381, CE33668, CE31028, CE25143, CE28367, CE22474, CE02219, CE19377, CE17254, CE17314, CE18785, CE27728, CE26853, CE38657, CE23832, CE00839, CE01027, CE17764, CE25231, CE17716, CE21971, CE01341, CE15592, CE06562, CE15894, CE37437, CE29884, CE25121, CE40452, CE2…	1650	67	4748	2.31924	6.95461e-11	1.73865e-11	1.33582e-10
GOTERM_MF_FAT	GO:0000166~nucleotide binding	458	14.6186	9.60411e-14	CE32798, CE24366, CE18363, CE11776, CE35540, CE16399, CE32493, CE31008, CE15447, CE27353, CE25103, CE01889, CE24193, CE16116, CE18372, CE15900, CE19377, CE01547, CE24761, CE05767, CE35140, CE35281, CE25231, CE16126, CE27670, CE05066, CE24991, CE24993, CE07721, CE25121, CE18119, CE32469, CE07719, CE20001, CE32262, CE24459, CE32460, CE01761, CE35160, CE06304, CE20142, CE31906, CE23592, CE01075, CE0…	1650	1025	4748	1.28579	7.67314e-11	1.53463e-11	1.47393e-10
GOTERM_BP_FAT	GO:0042254~ribosome biogenesis	39	1.24481	1.28951e-13	CE40876, CE32083, CE08687, CE27127, CE36757, CE28259, CE20571, CE19133, CE12920, CE27398, CE11196, CE21123, CE14894, CE00268, CE23019, CE03583, CE08186, CE01493, CE17565, CE05078, CE19186, CE00337, CE39843, CE28890, CE02624, CE20469, CE05202, CE17218, CE18505, CE23932, CE22116, CE04360, CE09655, CE30685, CE00816, CE16052, CE40440, CE40630, CE16195	2132	41	5703	2.54447	2.11649e-10	1.00785e-11	2.16505e-10
GOTERM_MF_FAT	GO:0042623~ATPase activity, coupled	85	2.71305	1.38309e-13	CE32950, CE00209, CE20613, CE29563, CE34059, CE03818, CE26887, CE28998, CE04424, CE31791, CE27427, CE27353, CE26370, CE06239, CE28160, CE11190, CE09548, CE03493, CE18746, CE09901, CE03821, CE01889, CE41449, CE39381, CE37254, CE31028, CE33668, CE19362, CE02547, CE22474, CE19377, CE02219, CE40818, CE18785, CE27728, CE40253, CE38657, CE26853, CE23832, CE00839, CE19628, CE17764, CE01027, CE25231, CE3…	1650	126	4748	1.94122	1.10529e-10	1.84215e-11	2.12308e-10
INTERPRO	IPR012677:Nucleotide-binding, alpha-beta plait	63	2.01085	1.52965e-13	CE02193, CE20412, CE38492, CE24366, CE08369, CE07355, CE30324, CE16399, CE23341, CE18515, CE26949, CE15447, CE32000, CE24152, CE21988, CE28911, CE07598, CE03763, CE37535, CE03762, CE05721, CE16308, CE40119, CE26020, CE29981, CE36374, CE05167, CE36572, CE18030, CE29126, CE39251, CE27175, CE27339, CE29542, CE16126, CE30443, CE28597, CE02777, CE38662, CE18963, CE33830, CE01891, CE30856, CE20224, CE4…	2651	90	8515	2.2484	4.30204e-10	1.43401e-10	2.73492e-10
GOTERM_BP_FAT	GO:0006259~DNA metabolic process	89	2.84073	1.62984e-13	CE01268, CE12282, CE00895, CE31791, CE27427, CE25103, CE01539, CE32998, CE16306, CE24669, CE33668, CE36914, CE00874, CE02219, CE19377, CE17314, CE26853, CE24714, CE00415, CE01686, CE17113, CE29064, CE19434, CE29376, CE41399, CE01401, CE04405, CE15894, CE00220, CE37480, CE24855, CE16950, CE01089, CE01472, CE32262, CE26746, CE25501, CE24832, CE23880, CE17139, CE28728, CE00331, CE17734, CE18116, CE0…	2132	127	5703	1.87457	2.67614e-10	1.21643e-11	2.73759e-10
GOTERM_CC_FAT	GO:0005694~chromosome	50	1.59591	1.69382e-13	CE03287, CE37546, CE02456, CE20613, CE12282, CE35852, CE18951, CE04479, CE25103, CE06184, CE02518, CE26800, CE01367, CE02450, CE00219, CE25038, CE17989, CE01414, CE37396, CE04434, CE24761, CE07426, CE39251, CE17113, CE16194, CE17716, CE26992, CE32972, CE30240, CE26712, CE04501, CE00220, CE08182, CE18730, CE01089, CE02628, CE27096, CE37518, CE01045, CE24028, CE27781, CE03253, CE03252, CE32454, CE4…	1176	76	4757	2.66123	5.25202e-11	2.91778e-12	2.27529e-10
INTERPRO	IPR000504:RNA recognition motif, RNP-1	63	2.01085	3.35477e-13	CE02193, CE20412, CE38492, CE24366, CE08369, CE07355, CE30324, CE16399, CE23341, CE18515, CE26949, CE15447, CE32000, CE24152, CE21988, CE28911, CE07598, CE03763, CE37535, CE03762, CE16308, CE26020, CE29981, CE36374, CE05167, CE36572, CE18030, CE06198, CE29126, CE39251, CE27175, CE27339, CE29542, CE16126, CE30443, CE28597, CE38662, CE18963, CE33830, CE01891, CE30856, CE20224, CE40238, CE06009, CE0…	2651	91	8515	2.22369	9.43452e-10	2.35863e-10	5.99787e-10
SP_PIR_KEYWORDS	proteasome	29	0.92563	3.41779e-13	CE34396, CE16954, CE17915, CE25810, CE05371, CE02632, CE25941, CE19969, CE13818, CE08946, CE26355, CE30307, CE07571, CE08184, CE17564, CE03368, CE31311, CE09799, CE26745, CE17253, CE09654, CE00101, CE18135, CE29280, CE01253, CE25011, CE05521, CE06608, CE19527	3099	31	11249	3.39569	1.26439e-10	9.72611e-12	4.71234e-10
GOTERM_CC_FAT	GO:0012505~endomembrane system	57	1.81934	7.6758e-13	CE31866, CE14448, CE32796, CE19139, CE13219, CE20315, CE34256, CE16047, CE27001, CE01067, CE00480, CE09605, CE26434, CE18906, CE09338, CE30523, CE11494, CE32907, CE21634, CE27230, CE05594, CE05654, CE36914, CE03205, CE32286, CE09675, CE38393, CE32580, CE20214, CE32110, CE33869, CE31172, CE34448, CE36244, CE16898, CE20989, CE37484, CE29136, CE01081, CE39412, CE00269, CE20745, CE39281, CE39620, CE1…	1176	95	4757	2.42704	2.37959e-10	1.25241e-11	1.03089e-09
GOTERM_CC_FAT	GO:0033279~ribosomal subunit	22	0.702202	2.60237e-12	CE06441, CE03278, CE04237, CE14030, CE37229, CE01030, CE01031, CE09945, CE26840, CE00100, CE06360, CE01810, CE19125, CE00854, CE05747, CE07741, CE29835, CE05849, CE39867, CE18920, CE11024, CE24802, CE22195	1176	22	4757	4.04507	8.06732e-10	4.03366e-11	3.49493e-09
GOTERM_MF_FAT	GO:0070035~purine NTP-dependent helicase activity	44	1.4044	4.18453e-12	CE29563, CE34059, CE26887, CE28998, CE31791, CE27427, CE06239, CE11190, CE03493, CE09901, CE03821, CE01889, CE41449, CE39381, CE31028, CE33668, CE22474, CE19377, CE02219, CE18785, CE27728, CE38657, CE26853, CE23832, CE00839, CE17764, CE01027, CE25231, CE17716, CE21971, CE01341, CE15592, CE06562, CE15894, CE37437, CE29884, CE25121, CE40452, CE29052, CE00337, CE34419, CE16988, CE32454, CE29195, CE3…	1650	53	4748	2.38893	3.34345e-09	4.77635e-10	6.42223e-09
GOTERM_MF_FAT	GO:0008026~ATP-dependent helicase activity	44	1.4044	4.18453e-12	CE29563, CE34059, CE26887, CE28998, CE31791, CE27427, CE06239, CE11190, CE03493, CE09901, CE03821, CE01889, CE41449, CE39381, CE31028, CE33668, CE22474, CE19377, CE02219, CE18785, CE27728, CE38657, CE26853, CE23832, CE00839, CE17764, CE01027, CE25231, CE17716, CE21971, CE01341, CE15592, CE06562, CE15894, CE37437, CE29884, CE25121, CE40452, CE29052, CE00337, CE34419, CE16988, CE32454, CE29195, CE3…	1650	53	4748	2.38893	3.34345e-09	4.77635e-10	6.42223e-09
GOTERM_BP_FAT	GO:0006457~protein folding	50	1.59591	6.44363e-12	CE23446, CE27242, CE07354, CE05813, CE00827, CE24152, CE37939, CE20265, CE25189, CE38515, CE16015, CE13229, CE27567, CE20371, CE24911, CE06362, CE20374, CE01057, CE39158, CE02319, CE05162, CE03588, CE28255, CE05680, CE17506, CE02985, CE35110, CE27878, CE00423, CE21417, CE39621, CE24546, CE22213, CE17730, CE28284, CE32410, CE05248, CE01234, CE04286, CE08631, CE13349, CE21562, CE09016, CE03057, CE2…	2132	61	5703	2.19258	1.05804e-08	4.60019e-10	1.08234e-08
SP_PIR_KEYWORDS	mrna splicing	28	0.893712	6.44621e-12	CE22871, CE27339, CE38492, CE15592, CE38104, CE23346, CE09667, CE06116, CE01891, CE08945, CE17753, CE30856, CE00446, CE03763, CE03762, CE03111, CE01889, CE31089, CE02065, CE36374, CE01277, CE22230, CE00122, CE01479, CE29793, CE31145, CE36572, CE01334, CE01027, CE21971	3099	31	11249	3.2786	2.38509e-09	1.70363e-10	8.88911e-09
GOTERM_BP_FAT	GO:0022403~cell cycle phase	125	3.98979	7.09927e-12	CE03287, CE05753, CE05664, CE23033, CE16631, CE27691, CE26031, CE12282, CE07510, CE13315, CE33239, CE34514, CE31717, CE30125, CE13112, CE25103, CE00289, CE06614, CE01367, CE03109, CE00219, CE30523, CE01059, CE16015, CE23041, CE06097, CE02184, CE24910, CE00872, CE16197, CE04434, CE05657, CE16629, CE24761, CE24714, CE05168, CE12414, CE01916, CE16194, CE34448, CE29064, CE03731, CE29376, CE33394, CE2…	2132	205	5703	1.63107	1.16571e-08	4.85712e-10	1.19248e-08
SP_PIR_KEYWORDS	endoplasmic reticulum	38	1.21289	1.04348e-11	CE20261, CE32796, CE32953, CE16898, CE03972, CE05945, CE05811, CE40354, CE05785, CE07244, CE00897, CE00423, CE01081, CE31715, CE00269, CE18125, CE01067, CE39620, CE00368, CE01826, CE03397, CE28284, CE19970, CE20348, CE36914, CE30601, CE04886, CE03880, CE07622, CE20732, CE00436, CE21562, CE01478, CE36786, CE20214, CE08177, CE06987, CE23635	3099	50	11249	2.75871	3.86086e-09	2.57391e-10	1.43893e-08
GOTERM_BP_FAT	GO:0022402~cell cycle process	146	4.66007	1.06943e-11	CE03287, CE05753, CE05664, CE23033, CE16631, CE27691, CE26031, CE12282, CE07510, CE13315, CE33239, CE34514, CE31717, CE30125, CE13112, CE25103, CE00289, CE06614, CE01367, CE37889, CE03109, CE00219, CE30523, CE01059, CE16015, CE23041, CE06097, CE02184, CE24910, CE00872, CE16197, CE04434, CE24761, CE05657, CE16629, CE24714, CE05168, CE33861, CE12414, CE01916, CE40630, CE16194, CE34448, CE29064, CE0…	2132	250	5703	1.56217	1.75599e-08	7.02397e-10	1.79632e-08
INTERPRO	IPR003593:ATPase, AAA+ type, core	64	2.04277	1.13261e-11	CE05396, CE08688, CE20613, CE34059, CE03818, CE01268, CE05663, CE01292, CE19038, CE19131, CE31008, CE27427, CE27353, CE26370, CE28160, CE08946, CE23997, CE09548, CE03496, CE39381, CE30377, CE02546, CE06097, CE28367, CE02547, CE19377, CE17254, CE40818, CE27728, CE01547, CE40253, CE26853, CE23832, CE01253, CE28132, CE40155, CE34000, CE21971, CE17915, CE29064, CE05402, CE03260, CE39850, CE21767, CE3…	2651	98	8515	2.09763	3.18492e-08	6.36983e-09	2.02477e-08
GOTERM_BP_FAT	GO:0000279~M phase	123	3.92595	1.22315e-11	CE03287, CE05753, CE05664, CE23033, CE16631, CE27691, CE26031, CE12282, CE07510, CE13315, CE33239, CE34514, CE31717, CE30125, CE13112, CE25103, CE00289, CE06614, CE01367, CE03109, CE00219, CE30523, CE01059, CE16015, CE23041, CE06097, CE02184, CE24910, CE00872, CE16197, CE04434, CE05657, CE16629, CE24761, CE24714, CE05168, CE12414, CE01916, CE16194, CE34448, CE29064, CE03731, CE29376, CE33394, CE2…	2132	202	5703	1.62881	2.0084e-08	7.72462e-10	2.05453e-08
SP_PIR_KEYWORDS	Chaperone	30	0.957549	1.34459e-11	CE28255, CE13742, CE05680, CE07987, CE27242, CE02985, CE35110, CE39286, CE00827, CE00423, CE24546, CE05248, CE10958, CE01234, CE16015, CE13229, CE21655, CE28800, CE39722, CE24911, CE13349, CE21562, CE15745, CE03057, CE05441, CE01057, CE31540, CE05160, CE02319, CE05162	3099	35	11249	3.11133	4.97499e-09	3.10937e-10	1.85416e-08
GOTERM_BP_FAT	GO:0006397~mRNA processing	44	1.4044	2.08792e-11	CE22871, CE27339, CE28858, CE38492, CE15592, CE30346, CE38104, CE23346, CE06116, CE32000, CE01891, CE25120, CE08945, CE17753, CE14540, CE01616, CE30856, CE00446, CE03763, CE03277, CE03762, CE03111, CE32964, CE01889, CE31089, CE36918, CE02065, CE36374, CE01277, CE18505, CE09299, CE22230, CE01479, CE30437, CE00122, CE31145, CE36572, CE29932, CE29126, CE01334, CE27843, CE01027, CE06519, CE17941, CE3…	2132	52	5703	2.26342	3.42836e-08	1.26976e-09	3.5071e-08
SP_PIR_KEYWORDS	hydrolase	181	5.77721	5.01483e-11	CE14186, CE18659, CE03794, CE00895, CE40241, CE33852, CE28160, CE40974, CE02705, CE01889, CE41402, CE33668, CE36913, CE19377, CE18785, CE19527, CE24969, CE25231, CE28748, CE33772, CE01341, CE04215, CE32274, CE02733, CE07721, CE14560, CE25121, CE25120, CE34034, CE30858, CE29052, CE19500, CE19796, CE01472, CE29195, CE20469, CE15615, CE08560, CE01273, CE01334, CE33320, CE41115, CE28192, CE18116, CE3…	3099	430	11249	1.52793	1.85549e-08	1.09146e-09	6.91532e-08
SP_PIR_KEYWORDS	transit peptide	52	1.65975	5.06895e-11	CE06441, CE28470, CE11420, CE00136, CE29662, CE14780, CE09597, CE03351, CE01467, CE07741, CE06481, CE28160, CE28809, CE37229, CE37982, CE27233, CE02183, CE03411, CE10972, CE20218, CE27322, CE40325, CE17940, CE01976, CE05227, CE00832, CE27647, CE11980, CE24890, CE13473, CE19822, CE39288, CE16894, CE02229, CE00004, CE00474, CE09258, CE35706, CE18826, CE04010, CE29014, CE00100, CE08631, CE17273, CE2…	3099	82	11249	2.30188	1.87551e-08	1.04195e-09	6.98994e-08
GOTERM_BP_FAT	GO:0000910~cytokinesis	73	2.33004	6.0095e-11	CE32083, CE03287, CE37546, CE01671, CE01268, CE25482, CE10074, CE13315, CE18951, CE31717, CE13112, CE27425, CE06184, CE23997, CE12896, CE01367, CE09692, CE09901, CE18855, CE35178, CE18236, CE27133, CE03558, CE16309, CE36378, CE13150, CE01319, CE20302, CE24910, CE08909, CE16096, CE05167, CE17254, CE37061, CE24761, CE00415, CE33861, CE26991, CE07978, CE05402, CE06251, CE05540, CE18532, CE05066, CE3…	2132	105	5703	1.85973	9.86761e-08	3.52414e-09	1.00942e-07
GOTERM_BP_FAT	GO:0051301~cell division	100	3.19183	9.77332e-11	CE32083, CE03287, CE01671, CE01268, CE29089, CE26031, CE13315, CE31717, CE13112, CE27425, CE12896, CE01367, CE06614, CE09901, CE18855, CE01059, CE27133, CE16309, CE24910, CE08909, CE16096, CE17254, CE05167, CE24761, CE33861, CE00415, CE16194, CE05402, CE05540, CE05066, CE00224, CE15710, CE28834, CE00220, CE37483, CE36580, CE37480, CE03024, CE18872, CE19796, CE12270, CE21025, CE26746, CE09299, CE0…	2132	159	5703	1.68236	1.60478e-07	5.53372e-09	1.64163e-07
SP_PIR_KEYWORDS	dna replication	24	0.766039	1.29412e-10	CE29749, CE37518, CE08392, CE24028, CE17767, CE03558, CE37726, CE04405, CE01268, CE32262, CE05595, CE09308, CE01414, CE21767, CE19038, CE00874, CE00220, CE00415, CE37480, CE17113, CE28840, CE35902, CE00331, CE17734	3099	26	11249	3.35066	4.78826e-08	2.52014e-09	1.78456e-07
INTERPRO	IPR012340:Nucleic acid-binding, OB-fold	32	1.02139	1.79583e-10	CE00015, CE04405, CE05684, CE21842, CE27690, CE29373, CE22465, CE19038, CE21767, CE37787, CE18478, CE24879, CE17755, CE02249, CE37480, CE05860, CE01889, CE19148, CE08392, CE28247, CE03558, CE00768, CE13120, CE05747, CE17962, CE18920, CE04448, CE00415, CE31906, CE12414, CE34320, CE06007	2651	38	8515	2.70484	5.04987e-07	8.41645e-08	3.21039e-07
SP_PIR_KEYWORDS	nucleus	261	8.33067	2.31199e-10	CE32083, CE37099, CE02914, CE01268, CE12920, CE30125, CE40241, CE25103, CE02518, CE01539, CE01367, CE06614, CE01162, CE00499, CE39113, CE02117, CE09338, CE01889, CE05078, CE01059, CE36918, CE25038, CE17989, CE32194, CE20643, CE19377, CE22230, CE01253, CE33861, CE36266, CE40428, CE17113, CE36102, CE30240, CE24796, CE33318, CE37484, CE37380, CE37483, CE25120, CE20745, CE30856, CE37480, CE01089, CE0…	3099	679	11249	1.39529	8.55434e-08	4.27717e-09	3.18817e-07
GOTERM_MF_FAT	GO:0016876~ligase activity, forming aminoacyl-tRNA and related compounds	34	1.08522	6.22252e-10	CE16317, CE00015, CE28096, CE29495, CE36065, CE09768, CE05684, CE29472, CE18363, CE25136, CE00748, CE20708, CE09642, CE13435, CE06580, CE33829, CE17479, CE29032, CE28247, CE24685, CE28801, CE18372, CE16514, CE33722, CE24450, CE34997, CE35957, CE35160, CE29515, CE06304, CE31906, CE35140, CE05445, CE06007	1650	40	4748	2.44594	4.97179e-07	6.21474e-08	9.55002e-07
GOTERM_MF_FAT	GO:0016875~ligase activity, forming carbon-oxygen bonds	34	1.08522	6.22252e-10	CE16317, CE00015, CE28096, CE29495, CE36065, CE09768, CE05684, CE29472, CE18363, CE25136, CE00748, CE20708, CE09642, CE13435, CE06580, CE33829, CE17479, CE29032, CE28247, CE24685, CE28801, CE18372, CE16514, CE33722, CE24450, CE34997, CE35957, CE35160, CE29515, CE06304, CE31906, CE35140, CE05445, CE06007	1650	40	4748	2.44594	4.97179e-07	6.21474e-08	9.55002e-07
GOTERM_MF_FAT	GO:0004812~aminoacyl-tRNA ligase activity	34	1.08522	6.22252e-10	CE16317, CE00015, CE28096, CE29495, CE36065, CE09768, CE05684, CE29472, CE18363, CE25136, CE00748, CE20708, CE09642, CE13435, CE06580, CE33829, CE17479, CE29032, CE28247, CE24685, CE28801, CE18372, CE16514, CE33722, CE24450, CE34997, CE35957, CE35160, CE29515, CE06304, CE31906, CE35140, CE05445, CE06007	1650	40	4748	2.44594	4.97179e-07	6.21474e-08	9.55002e-07
GOTERM_BP_FAT	GO:0016071~mRNA metabolic process	48	1.53208	6.65644e-10	CE28858, CE38492, CE38104, CE23346, CE32000, CE08945, CE17753, CE14540, CE00446, CE03763, CE03762, CE03277, CE01889, CE36918, CE36374, CE28367, CE18505, CE22230, CE00122, CE30437, CE23280, CE36572, CE00839, CE29932, CE29126, CE06519, CE01027, CE39774, CE17941, CE21971, CE22871, CE27339, CE15592, CE30346, CE06116, CE25120, CE01891, CE39207, CE01616, CE30856, CE03111, CE32964, CE31089, CE02065, CE0…	2132	62	5703	2.07093	1.09299e-06	3.64329e-08	1.11809e-06
GOTERM_MF_FAT	GO:0008135~translation factor activity, nucleic acid binding	38	1.21289	7.0236e-10	CE01341, CE11158, CE05066, CE02738, CE37820, CE20310, CE04791, CE17349, CE29373, CE18958, CE19822, CE37787, CE23548, CE40788, CE00548, CE02249, CE00543, CE00932, CE20081, CE00291, CE16227, CE03726, CE17565, CE32610, CE29676, CE27702, CE17273, CE15900, CE17962, CE11954, CE31809, CE05656, CE01270, CE27322, CE22051, CE35204, CE13279, CE29220	1650	47	4748	2.32655	5.61186e-07	6.2354e-08	1.07795e-06
GOTERM_BP_FAT	GO:0000278~mitotic cell cycle	78	2.48963	9.40376e-10	CE09600, CE03287, CE37546, CE30320, CE05664, CE16631, CE23033, CE20315, CE26031, CE10074, CE13315, CE01823, CE18951, CE34514, CE31717, CE30125, CE28918, CE13112, CE23997, CE06614, CE01367, CE09692, CE00219, CE03820, CE30620, CE30523, CE01059, CE16015, CE00315, CE23041, CE06097, CE01319, CE09878, CE20302, CE28089, CE24910, CE39258, CE00872, CE04434, CE16197, CE09675, CE24761, CE33861, CE26990, CE3…	2132	119	5703	1.75333	1.5441e-06	4.98096e-08	1.57956e-06
GOTERM_CC_FAT	GO:0031981~nuclear lumen	47	1.50016	1.54705e-09	CE40876, CE16404, CE32083, CE28102, CE36757, CE02738, CE02914, CE14896, CE38104, CE37018, CE19133, CE12920, CE34529, CE02270, CE11196, CE21123, CE00268, CE16234, CE09020, CE01493, CE05078, CE19186, CE17989, CE25092, CE28890, CE02624, CE20469, CE09877, CE05202, CE17218, CE40344, CE20643, CE18505, CE24439, CE22116, CE00816, CE29932, CE29873, CE07526, CE40428, CE29708, CE21197, CE28171, CE40630, CE1…	1176	83	4757	2.29058	4.79586e-07	2.28374e-08	2.07766e-06
GOTERM_BP_FAT	GO:0001703~gastrulation with mouth forming first	40	1.27673	1.61962e-09	CE24871, CE39091, CE05540, CE22447, CE05372, CE18056, CE18959, CE30346, CE22465, CE03972, CE26031, CE11860, CE11194, CE10372, CE01891, CE16310, CE11014, CE22109, CE03763, CE01044, CE26971, CE09901, CE03762, CE07948, CE31089, CE03274, CE03558, CE24126, CE18359, CE08909, CE41228, CE30415, CE29847, CE41281, CE36572, CE17155, CE28405, CE34550, CE17113, CE17734	2132	49	5703	2.18364	2.65941e-06	8.31066e-08	2.72049e-06
GOTERM_BP_FAT	GO:0016072~rRNA metabolic process	26	0.829876	2.72821e-09	CE40876, CE27127, CE36757, CE28259, CE20571, CE19133, CE12920, CE11196, CE21123, CE14894, CE03583, CE23019, CE01493, CE05078, CE19186, CE00337, CE39843, CE20469, CE18505, CE23932, CE22116, CE00816, CE30685, CE16052, CE40440, CE16195	2132	27	5703	2.57588	4.47972e-06	1.35749e-07	4.58261e-06
GOTERM_BP_FAT	GO:0006364~rRNA processing	26	0.829876	2.72821e-09	CE40876, CE27127, CE36757, CE28259, CE20571, CE19133, CE12920, CE11196, CE21123, CE14894, CE03583, CE23019, CE01493, CE05078, CE19186, CE00337, CE39843, CE20469, CE18505, CE23932, CE22116, CE00816, CE30685, CE16052, CE40440, CE16195	2132	27	5703	2.57588	4.47972e-06	1.35749e-07	4.58261e-06
GOTERM_MF_FAT	GO:0003899~DNA-directed RNA polymerase activity	24	0.766039	3.32855e-09	CE31330, CE02117, CE39091, CE24028, CE27997, CE22465, CE30653, CE22157, CE00225, CE05629, CE18986, CE01426, CE25620, CE26662, CE23831, CE00220, CE08817, CE14750, CE06667, CE29979, CE04448, CE20710, CE28300, CE01162	1650	25	4748	2.76247	2.65951e-06	2.65951e-07	5.1085e-06
GOTERM_BP_FAT	GO:0008380~RNA splicing	33	1.0533	3.46323e-09	CE22871, CE27339, CE28858, CE38492, CE05372, CE15592, CE38104, CE23346, CE06116, CE01891, CE08945, CE17753, CE30856, CE00446, CE03763, CE03762, CE03111, CE32964, CE01889, CE31089, CE02065, CE31839, CE36374, CE01277, CE22230, CE00122, CE30437, CE01479, CE31145, CE36572, CE01334, CE27843, CE01027, CE06519, CE21971	2132	38	5703	2.32299	5.68661e-06	1.67254e-07	5.81723e-06
GOTERM_CC_FAT	GO:0005794~Golgi apparatus	52	1.65975	3.79975e-09	CE07351, CE14448, CE32953, CE01778, CE00696, CE13219, CE28817, CE16047, CE39501, CE01067, CE00480, CE26434, CE02250, CE01312, CE32907, CE11494, CE27230, CE05594, CE08691, CE03205, CE32286, CE07622, CE21043, CE07190, CE38393, CE32580, CE32110, CE28748, CE31172, CE15691, CE24309, CE37070, CE26151, CE24240, CE32474, CE29136, CE39281, CE00368, CE18673, CE29649, CE40491, CE23021, CE37656, CE16642, CE2…	1176	98	4757	2.14636	1.17792e-06	5.35419e-08	5.103e-06
GOTERM_BP_FAT	GO:0002009~morphogenesis of an epithelium	147	4.69199	4.16372e-09	CE29043, CE01671, CE14704, CE24366, CE03323, CE00696, CE09784, CE26031, CE12282, CE00205, CE18515, CE27427, CE30125, CE27425, CE00289, CE06614, CE03397, CE20865, CE00219, CE39113, CE09338, CE01889, CE28949, CE27133, CE03274, CE16309, CE03311, CE00290, CE31852, CE00874, CE16096, CE17314, CE29591, CE19377, CE05767, CE26853, CE29793, CE29126, CE12414, CE01916, CE32844, CE35675, CE06987, CE34473, CE3…	2132	268	5703	1.46723	6.8368e-06	1.95338e-07	6.99384e-06
SP_PIR_KEYWORDS	cell cycle	46	1.46824	6.52422e-09	CE03287, CE37546, CE26712, CE29089, CE28834, CE13315, CE18951, CE37483, CE26076, CE27425, CE11320, CE27758, CE01367, CE37480, CE06614, CE03024, CE02450, CE21610, CE03820, CE06570, CE01059, CE03558, CE00315, CE19796, CE12270, CE17989, CE01319, CE03980, CE28089, CE09878, CE24910, CE26746, CE16647, CE24761, CE20718, CE39177, CE14884, CE00415, CE24832, CE05441, CE23880, CE06537, CE41010, CE16194, CE3…	3099	76	11249	2.19703	2.41396e-06	1.14951e-07	8.99673e-06
COG_ONTOLOGY	Translation, ribosomal structure and biogenesis	50	1.59591	6.82064e-09	CE30462, CE39061, CE29004, CE26840, CE30059, CE18363, CE27690, CE24467, CE31303, CE06685, CE01922, CE21123, CE32859, CE08804, CE19381, CE32993, CE20267, CE33829, CE02146, CE26424, CE19188, CE29722, CE03826, CE39542, CE39388, CE09942, CE31921, CE26815, CE01916, CE22408, CE28932, CE23118, CE05066, CE05684, CE18307, CE05586, CE29373, CE34896, CE16650, CE23019, CE07818, CE00744, CE30306, CE29676, CE2…	378	63	874	1.83506	2.72825e-07	2.72825e-07	6.24022e-06
GOTERM_BP_FAT	GO:0060429~epithelium development	148	4.72391	7.5516e-09	CE29043, CE01671, CE14704, CE24366, CE03323, CE00696, CE09784, CE26031, CE12282, CE00205, CE18515, CE27427, CE30125, CE27425, CE00289, CE06614, CE03397, CE20865, CE00219, CE39113, CE09338, CE01889, CE28949, CE27133, CE03274, CE16309, CE03311, CE00290, CE31852, CE00874, CE16096, CE17314, CE29591, CE19377, CE05767, CE26853, CE29793, CE29126, CE12414, CE01916, CE32844, CE35675, CE06987, CE34473, CE3…	2132	272	5703	1.45549	1.23997e-05	3.44437e-07	1.26845e-05
GOTERM_CC_FAT	GO:0044427~chromosomal part	33	1.0533	8.10929e-09	CE37546, CE02456, CE20613, CE30240, CE26712, CE04501, CE18951, CE00220, CE04479, CE02518, CE08182, CE26800, CE01367, CE01089, CE02450, CE00219, CE37518, CE24028, CE25038, CE03253, CE03252, CE32454, CE41465, CE04434, CE07426, CE20718, CE23850, CE39251, CE06537, CE17139, CE16194, CE17716, CE26992	1176	51	4757	2.6174	2.51388e-06	1.09299e-07	1.08906e-05
SP_PIR_KEYWORDS	rrna processing	19	0.606447	8.34479e-09	CE01493, CE05078, CE19186, CE00337, CE36757, CE20571, CE19133, CE20469, CE12920, CE17217, CE23932, CE11196, CE22116, CE21123, CE00816, CE30685, CE03583, CE16052, CE16195	3099	20	11249	3.44839	3.08757e-06	1.40344e-07	1.15072e-05
SP_PIR_KEYWORDS	translocation	17	0.542611	1.34271e-08	CE28809, CE31866, CE09338, CE13742, CE16966, CE07987, CE21655, CE28800, CE25820, CE20469, CE13473, CE37484, CE15745, CE05785, CE06481, CE14954, CE16051	3099	17	11249	3.62988	4.96802e-06	2.16001e-07	1.85156e-05
GOTERM_MF_FAT	GO:0034062~RNA polymerase activity	24	0.766039	1.93467e-08	CE31330, CE02117, CE39091, CE24028, CE27997, CE22465, CE30653, CE22157, CE00225, CE05629, CE18986, CE01426, CE25620, CE26662, CE23831, CE00220, CE08817, CE14750, CE06667, CE29979, CE04448, CE20710, CE28300, CE01162	1650	26	4748	2.65622	1.54579e-05	1.40527e-06	2.96924e-05
SP_PIR_KEYWORDS	ligase	43	1.37249	2.16053e-08	CE00015, CE16317, CE31652, CE04713, CE35897, CE02455, CE29495, CE36065, CE05684, CE29472, CE00136, CE09784, CE05945, CE03351, CE20708, CE01535, CE13435, CE06580, CE37480, CE33829, CE05449, CE17479, CE29032, CE34538, CE24685, CE28247, CE16309, CE05246, CE28801, CE18372, CE00216, CE34997, CE37396, CE35160, CE29515, CE04242, CE40719, CE06304, CE31906, CE09611, CE05445, CE05227, CE06007	3099	71	11249	2.19838	7.99392e-06	3.33081e-07	2.97931e-05
GOTERM_BP_FAT	GO:0006418~tRNA aminoacylation for protein translation	32	1.02139	2.75336e-08	CE16317, CE00015, CE28096, CE29495, CE36065, CE09768, CE05684, CE29472, CE18363, CE25136, CE00748, CE20708, CE13435, CE06580, CE33829, CE17479, CE29032, CE28247, CE24685, CE28801, CE18372, CE16514, CE33722, CE34997, CE35957, CE35160, CE29515, CE06304, CE31906, CE35140, CE05445, CE06007	2132	38	5703	2.25259	4.52092e-05	1.2219e-06	4.62485e-05
GOTERM_BP_FAT	GO:0043039~tRNA aminoacylation	32	1.02139	2.75336e-08	CE16317, CE00015, CE28096, CE29495, CE36065, CE09768, CE05684, CE29472, CE18363, CE25136, CE00748, CE20708, CE13435, CE06580, CE33829, CE17479, CE29032, CE28247, CE24685, CE28801, CE18372, CE16514, CE33722, CE34997, CE35957, CE35160, CE29515, CE06304, CE31906, CE35140, CE05445, CE06007	2132	38	5703	2.25259	4.52092e-05	1.2219e-06	4.62485e-05
GOTERM_BP_FAT	GO:0043038~amino acid activation	32	1.02139	2.75336e-08	CE16317, CE00015, CE28096, CE29495, CE36065, CE09768, CE05684, CE29472, CE18363, CE25136, CE00748, CE20708, CE13435, CE06580, CE33829, CE17479, CE29032, CE28247, CE24685, CE28801, CE18372, CE16514, CE33722, CE34997, CE35957, CE35160, CE29515, CE06304, CE31906, CE35140, CE05445, CE06007	2132	38	5703	2.25259	4.52092e-05	1.2219e-06	4.62485e-05
INTERPRO	IPR011545:DNA/RNA helicase, DEAD/DEAH box type, N-terminal	27	0.861794	6.55795e-08	CE01341, CE34059, CE26887, CE31791, CE27427, CE37437, CE29884, CE25121, CE06239, CE11190, CE40452, CE09901, CE29052, CE03821, CE41449, CE39381, CE34419, CE00337, CE31028, CE33668, CE29195, CE30606, CE22474, CE19377, CE18785, CE27728, CE38657, CE26853, CE00839, CE23832, CE37043, CE25231, CE18219, CE21971, CE36120	2651	34	8515	2.5507	0.000184393	2.63439e-05	0.000117236
GOTERM_BP_FAT	GO:0006260~DNA replication	39	1.24481	6.70913e-08	CE29749, CE05396, CE20613, CE32972, CE41399, CE04405, CE37726, CE01268, CE21767, CE19038, CE12282, CE00220, CE31791, CE09605, CE37480, CE22109, CE35902, CE37518, CE08392, CE24028, CE17767, CE03558, CE09308, CE32262, CE05595, CE01414, CE00768, CE26746, CE00874, CE02219, CE20718, CE00415, CE25501, CE24832, CE17113, CE17139, CE28840, CE00331, CE17734	2132	51	5703	2.04555	0.000110158	2.89905e-06	0.000112694
INTERPRO	IPR014014:RNA helicase, DEAD-box type, Q motif	19	0.606447	6.83919e-08	CE01341, CE34059, CE26887, CE27427, CE37437, CE29884, CE25121, CE06239, CE11190, CE29052, CE09901, CE41449, CE39381, CE00337, CE34419, CE30606, CE22474, CE19377, CE18785, CE27728, CE38657, CE26853, CE00839, CE23832, CE37043, CE25231, CE18219	2651	20	8515	3.0514	0.0001923	2.40395e-05	0.000122264
GOTERM_BP_FAT	GO:0019953~sexual reproduction	97	3.09607	6.85448e-08	CE00696, CE28817, CE12282, CE18986, CE13315, CE18515, CE37787, CE31717, CE16310, CE06614, CE02705, CE01889, CE25038, CE27230, CE02018, CE16096, CE16197, CE11954, CE33861, CE06519, CE35675, CE16194, CE03731, CE27062, CE15592, CE36716, CE28834, CE04087, CE37486, CE31579, CE25121, CE20745, CE36580, CE26355, CE18673, CE29052, CE27781, CE32262, CE31582, CE29198, CE13349, CE41465, CE09016, CE39177, CE0…	2132	167	5703	1.55372	0.000112544	2.88591e-06	0.000115135
GOTERM_CC_FAT	GO:0044432~endoplasmic reticulum part	30	0.957549	7.09026e-08	CE20261, CE32796, CE36244, CE16898, CE19139, CE20989, CE03972, CE34256, CE05811, CE07244, CE00897, CE01081, CE39412, CE00269, CE01067, CE39620, CE06462, CE33941, CE18906, CE28284, CE12232, CE21634, CE05654, CE36914, CE30601, CE03880, CE21562, CE01478, CE20214, CE08177	1176	47	4757	2.58196	2.19796e-05	9.15825e-07	9.52209e-05
GOTERM_MF_FAT	GO:0051082~unfolded protein binding	27	0.861794	8.19783e-08	CE28255, CE05680, CE02985, CE35110, CE00827, CE00423, CE39621, CE24546, CE20265, CE38515, CE05248, CE01234, CE16015, CE13229, CE06362, CE24911, CE08631, CE13349, CE21562, CE28980, CE09016, CE05441, CE01057, CE31540, CE39158, CE02319, CE05162	1650	32	4748	2.42795	6.54985e-05	5.45837e-06	0.000125816
GOTERM_BP_FAT	GO:0048729~tissue morphogenesis	149	4.75583	8.45976e-08	CE29043, CE01671, CE14704, CE24366, CE03323, CE00696, CE09784, CE26031, CE12282, CE00205, CE18515, CE27427, CE30125, CE27425, CE00289, CE06614, CE03397, CE20865, CE00219, CE39113, CE09338, CE01889, CE28949, CE27133, CE03274, CE16309, CE03311, CE00290, CE31852, CE00874, CE16096, CE17314, CE29591, CE19377, CE05767, CE26853, CE29793, CE29126, CE12414, CE01916, CE32844, CE35675, CE06987, CE34473, CE3…	2132	282	5703	1.41336	0.0001389	3.47272e-06	0.000142099
GOTERM_BP_FAT	GO:0009451~RNA modification	20	0.638366	9.27144e-08	CE03770, CE11898, CE19186, CE29004, CE21692, CE24383, CE23690, CE18988, CE05155, CE23932, CE30685, CE19834, CE27557, CE17723, CE16052, CE39829, CE16195, CE03398, CE06654, CE12576	2132	20	5703	2.67495	0.000152225	3.71309e-06	0.000155733
GOTERM_BP_FAT	GO:0007052~mitotic spindle organization	41	1.30865	9.33227e-08	CE09600, CE34448, CE37546, CE03731, CE18532, CE00224, CE16631, CE28834, CE26031, CE10074, CE39993, CE18951, CE34514, CE37483, CE30125, CE13112, CE20707, CE23997, CE01367, CE18470, CE09692, CE03024, CE00219, CE30523, CE16015, CE23041, CE06097, CE30602, CE20302, CE09878, CE24910, CE00913, CE00872, CE09675, CE16197, CE26743, CE24761, CE26990, CE30766, CE16194, CE28300	2132	55	5703	1.99406	0.000153224	3.64847e-06	0.000156755
SP_PIR_KEYWORDS	ribosome biogenesis	18	0.574529	1.35614e-07	CE32083, CE05078, CE19186, CE00337, CE36757, CE28890, CE02624, CE19133, CE05202, CE17218, CE22116, CE11196, CE21123, CE00268, CE08186, CE03583, CE16195, CE40630	3099	20	11249	3.26689	5.0176e-05	2.00709e-06	0.000187008
SP_PIR_KEYWORDS	mitochondrion inner membrane	29	0.92563	1.39347e-07	CE11980, CE13742, CE07987, CE29662, CE26775, CE13473, CE06481, CE02327, CE23794, CE02229, CE00474, CE18826, CE16966, CE21655, CE25820, CE28800, CE20469, CE10972, CE15745, CE40718, CE29950, CE20218, CE40325, CE05347, CE16051, CE33519, CE28408, CE09081, CE01976	3099	42	11249	2.50635	5.15569e-05	1.98301e-06	0.000192155
SP_PIR_KEYWORDS	Isomerase	32	1.02139	1.80481e-07	CE03588, CE23446, CE32972, CE29004, CE03972, CE12282, CE17506, CE05813, CE05155, CE27878, CE00897, CE21417, CE24152, CE06184, CE37939, CE31076, CE22213, CE25189, CE17730, CE32410, CE30601, CE27567, CE03880, CE20371, CE04286, CE38295, CE20374, CE22150, CE24686, CE00733, CE07921, CE16195	3099	49	11249	2.37053	6.67758e-05	2.47326e-06	0.000248878
UP_SEQ_FEATURE	domain:Helicase ATP-binding	22	0.702202	2.65002e-07	CE01341, CE29563, CE15592, CE34059, CE06562, CE15894, CE31791, CE27427, CE40241, CE25121, CE29052, CE01889, CE03821, CE39381, CE00337, CE31028, CE29195, CE30606, CE17314, CE19377, CE27728, CE39177, CE26853, CE19689, CE00839, CE23832, CE25057, CE01334, CE01027, CE37043	1019	23	2592	2.43308	0.000490399	0.000490399	0.000451504
UP_SEQ_FEATURE	domain:Helicase C-terminal	22	0.702202	2.65002e-07	CE01341, CE29563, CE15592, CE34059, CE06562, CE31791, CE27427, CE40241, CE25121, CE29052, CE01889, CE03821, CE39381, CE00337, CE31028, CE29195, CE30606, CE17314, CE19377, CE27728, CE39177, CE26853, CE19689, CE00839, CE23832, CE25057, CE01334, CE01027, CE37043, CE21971	1019	23	2592	2.43308	0.000490399	0.000490399	0.000451504
SP_PIR_KEYWORDS	dna-directed rna polymerase	16	0.510693	2.91208e-07	CE31330, CE02117, CE24028, CE00225, CE22157, CE30653, CE05629, CE18986, CE26662, CE25620, CE23831, CE00220, CE14750, CE04448, CE28300, CE01162	3099	17	11249	3.41636	0.000107741	3.8481e-06	0.000401568
GOTERM_BP_FAT	GO:0007051~spindle organization	45	1.43632	3.03829e-07	CE09600, CE34448, CE37546, CE03731, CE18532, CE16631, CE00224, CE15710, CE28834, CE26031, CE10074, CE39993, CE18951, CE34514, CE37483, CE31717, CE30125, CE13112, CE20707, CE11320, CE23997, CE01367, CE18470, CE09692, CE03024, CE02450, CE00219, CE30523, CE16015, CE23041, CE06097, CE30602, CE20302, CE09878, CE24910, CE00913, CE00872, CE09675, CE16197, CE26743, CE24761, CE26990, CE30766, CE16194, CE2…	2132	64	5703	1.88083	0.000498763	1.1602e-05	0.000510344
SMART	SM00651:Sm	16	0.510693	4.21067e-07	CE22871, CE06628, CE22886, CE14704, CE09757, CE02065, CE38571, CE23346, CE01277, CE05848, CE29146, CE22230, CE08945, CE37990, CE28143, CE00446	973	17	3428	3.31588	0.000134311	3.35795e-05	0.000567938
GOTERM_MF_FAT	GO:0001882~nucleoside binding	316	10.0862	4.80218e-07	CE06997, CE35897, CE32798, CE01361, CE01268, CE18363, CE30320, CE11776, CE31717, CE31008, CE40241, CE27353, CE25103, CE19615, CE06583, CE28160, CE06580, CE02518, CE03398, CE01162, CE01889, CE29032, CE16116, CE29722, CE28801, CE33668, CE06097, CE18372, CE16514, CE02704, CE17254, CE02219, CE40818, CE19377, CE18785, CE01547, CE40253, CE24761, CE01253, CE00491, CE40155, CE35140, CE35281, CE25231, CE3…	1650	736	4748	1.23548	0.000383621	2.95145e-05	0.000737013
GOTERM_CC_FAT	GO:0005839~proteasome core complex	13	0.414938	4.97232e-07	CE16954, CE17564, CE05371, CE20761, CE25941, CE19969, CE26745, CE13818, CE09654, CE05521, CE30307, CE07571, CE08184	1176	13	4757	4.04507	0.00015413	6.16565e-06	0.000667771
GOTERM_BP_FAT	GO:0006605~protein targeting	25	0.797957	6.67452e-07	CE07987, CE32185, CE33002, CE25677, CE05785, CE05298, CE09524, CE20745, CE27001, CE09644, CE09605, CE28809, CE26971, CE30523, CE21634, CE21655, CE28800, CE16016, CE20469, CE00410, CE15745, CE09675, CE03057, CE18111, CE05705	2132	29	5703	2.30599	0.00109536	2.49078e-05	0.00112112
GOTERM_BP_FAT	GO:0033365~protein localization in organelle	25	0.797957	6.67452e-07	CE18532, CE07987, CE32185, CE33002, CE25677, CE28834, CE34514, CE05298, CE09524, CE20745, CE27001, CE09644, CE09605, CE28809, CE26971, CE30523, CE21655, CE28800, CE16016, CE20469, CE00410, CE15745, CE09675, CE03057, CE18111	2132	29	5703	2.30599	0.00109536	2.49078e-05	0.00112112
GOTERM_BP_FAT	GO:0000226~microtubule cytoskeleton organization	58	1.85126	7.42217e-07	CE09600, CE37546, CE16631, CE20315, CE26031, CE10074, CE18951, CE01823, CE34514, CE31717, CE30125, CE13112, CE11320, CE23997, CE01367, CE09692, CE02450, CE00219, CE30523, CE16015, CE23041, CE06097, CE20302, CE09878, CE28089, CE24910, CE39258, CE00872, CE09675, CE16197, CE24761, CE33861, CE26990, CE30766, CE16194, CE34448, CE03731, CE18532, CE00224, CE15710, CE28834, CE39993, CE37483, CE20707, CE3…	2132	91	5703	1.70492	0.00121798	2.70823e-05	0.0012467
GOTERM_CC_FAT	GO:0005643~nuclear pore	14	0.446856	7.59578e-07	CE31866, CE26971, CE34448, CE09338, CE30523, CE20315, CE37484, CE09675, CE27001, CE20745, CE18111, CE09605, CE10988, CE33869	1176	15	4757	3.7754	0.000235442	9.05647e-06	0.00102009
KEGG_PATHWAY	cel00970:Aminoacyl-tRNA biosynthesis	30	0.957549	8.11548e-07	CE16317, CE00015, CE28096, CE29495, CE36065, CE09768, CE29472, CE05684, CE18363, CE25136, CE00748, CE20708, CE13435, CE06580, CE33829, CE17479, CE28247, CE24685, CE28801, CE18372, CE16514, CE33722, CE34997, CE35957, CE35160, CE06304, CE31906, CE35140, CE05445, CE06007	676	31	1277	1.82812	8.3586e-05	2.78628e-05	0.000905773
GOTERM_CC_FAT	GO:0046930~pore complex	15	0.478774	9.27764e-07	CE31866, CE26971, CE34448, CE09338, CE30523, CE20315, CE37484, CE09675, CE05298, CE20745, CE27001, CE18111, CE09605, CE10988, CE33869	1176	17	4757	3.56918	0.000287566	1.06521e-05	0.00124596
SP_PIR_KEYWORDS	transferase	159	5.07501	9.45829e-07	CE06997, CE28470, CE32796, CE09344, CE02109, CE29811, CE13844, CE29183, CE09597, CE38499, CE12920, CE05156, CE01467, CE17321, CE31715, CE25103, CE06583, CE17723, CE05352, CE12132, CE38938, CE32713, CE01539, CE26434, CE01162, CE31996, CE29033, CE32907, CE36918, CE38484, CE08092, CE36914, CE04327, CE00872, CE23932, CE11552, CE24761, CE21043, CE24762, CE06590, CE37427, CE32580, CE30081, CE15691, CE2…	3099	413	11249	1.39746	0.000349896	1.20674e-05	0.00130427
GOTERM_MF_FAT	GO:0030554~adenyl nucleotide binding	311	9.92659	1.08276e-06	CE06997, CE35897, CE32798, CE01361, CE01268, CE18363, CE30320, CE11776, CE31717, CE31008, CE40241, CE27353, CE25103, CE19615, CE06583, CE28160, CE06580, CE02518, CE03398, CE01889, CE29032, CE16116, CE29722, CE28801, CE33668, CE06097, CE18372, CE16514, CE02704, CE17254, CE02219, CE40818, CE19377, CE18785, CE01547, CE40253, CE24761, CE01253, CE00491, CE40155, CE35140, CE35281, CE25231, CE34000, CE0…	1650	728	4748	1.22929	0.000864753	6.17929e-05	0.00166176
SP_PIR_KEYWORDS	mitosis	25	0.797957	1.10771e-06	CE03287, CE37546, CE26712, CE13315, CE18951, CE37483, CE06614, CE01367, CE03024, CE02450, CE03820, CE06570, CE01059, CE19796, CE00315, CE03980, CE01319, CE24910, CE24761, CE39177, CE20718, CE06537, CE16194, CE26992, CE32676	3099	36	11249	2.52075	0.000409767	1.36616e-05	0.00152749
GOTERM_MF_FAT	GO:0001883~purine nucleoside binding	311	9.92659	1.27195e-06	CE06997, CE35897, CE32798, CE01361, CE01268, CE18363, CE30320, CE11776, CE31717, CE31008, CE40241, CE27353, CE25103, CE19615, CE06583, CE28160, CE06580, CE02518, CE03398, CE01889, CE29032, CE16116, CE29722, CE28801, CE33668, CE06097, CE18372, CE16514, CE02704, CE17254, CE02219, CE40818, CE19377, CE18785, CE01547, CE40253, CE24761, CE01253, CE00491, CE40155, CE35140, CE35281, CE25231, CE34000, CE0…	1650	729	4748	1.22761	0.00101577	6.77502e-05	0.00195211
GOTERM_BP_FAT	GO:0051321~meiotic cell cycle	79	2.52154	1.33668e-06	CE37546, CE02240, CE36143, CE05753, CE05664, CE23033, CE27691, CE12282, CE26888, CE07510, CE35852, CE10074, CE33239, CE37459, CE18951, CE04479, CE31717, CE25103, CE11320, CE23997, CE00289, CE06614, CE01367, CE01785, CE03109, CE01059, CE00315, CE23041, CE13150, CE01319, CE02184, CE20302, CE24910, CE36374, CE09674, CE16629, CE05657, CE24761, CE24714, CE07426, CE14096, CE05168, CE07978, CE12414, CE0…	2132	136	5703	1.55383	0.00219243	4.77126e-05	0.00224522
GOTERM_MF_FAT	GO:0005198~structural molecule activity	155	4.94733	1.49898e-06	CE35683, CE04237, CE28880, CE09788, CE26840, CE26774, CE02619, CE04335, CE09047, CE37013, CE19125, CE07741, CE39477, CE00480, CE01066, CE19381, CE04913, CE26948, CE20938, CE03278, CE05860, CE37229, CE24278, CE39542, CE19904, CE27233, CE06883, CE16012, CE01543, CE34502, CE39547, CE16197, CE06699, CE17986, CE13265, CE07669, CE29618, CE33869, CE08034, CE20485, CE00224, CE16650, CE20849, CE22143, CE2…	1650	328	4748	1.35983	0.00119697	7.48526e-05	0.00230054
INTERPRO	IPR006649:Like-Sm ribonucleoprotein, eukaryotic and archaea-type, core	16	0.510693	1.65804e-06	CE22871, CE06628, CE22886, CE14704, CE09757, CE02065, CE38571, CE23346, CE01277, CE05848, CE29146, CE22230, CE08945, CE37990, CE28143, CE00446	2651	17	8515	3.02305	0.00465156	0.000517911	0.00296403
SP_PIR_KEYWORDS	Initiation factor	18	0.574529	1.7242e-06	CE00932, CE20081, CE00291, CE16227, CE17565, CE01341, CE37820, CE20310, CE04791, CE17349, CE27702, CE18958, CE23548, CE17962, CE31809, CE11954, CE00543, CE29220	3099	22	11249	2.9699	0.000637751	2.05789e-05	0.0023776
SP_PIR_KEYWORDS	Rotamase	19	0.606447	1.78267e-06	CE22213, CE25189, CE23446, CE03588, CE17730, CE32410, CE27567, CE20371, CE04286, CE17506, CE20374, CE05813, CE27878, CE21417, CE24152, CE22150, CE24686, CE37939, CE07921	3099	24	11249	2.87366	0.000659373	2.0612e-05	0.00245823
SP_PIR_KEYWORDS	Protease	67	2.13853	1.81431e-06	CE36180, CE03146, CE34356, CE34751, CE03794, CE14680, CE27590, CE15265, CE13818, CE21681, CE31559, CE33852, CE28160, CE02295, CE03496, CE10402, CE09542, CE40974, CE06364, CE17564, CE00390, CE09539, CE39059, CE36913, CE37464, CE02185, CE41289, CE10028, CE24146, CE40776, CE17156, CE31896, CE05521, CE19527, CE40155, CE32639, CE20214, CE01917, CE07251, CE16954, CE16898, CE33772, CE33394, CE05371, CE1…	3099	144	11249	1.6889	0.00067107	2.03421e-05	0.00250186
GOTERM_CC_FAT	GO:0015935~small ribosomal subunit	12	0.383019	1.87487e-06	CE01810, CE00854, CE04237, CE05747, CE14030, CE29835, CE05849, CE39867, CE18920, CE09945, CE24802, CE06360	1176	12	4757	4.04507	0.000581041	2.07573e-05	0.00251788
GOTERM_CC_FAT	GO:0048475~coated membrane	19	0.606447	2.03323e-06	CE07018, CE01778, CE11494, CE05594, CE27230, CE13219, CE35723, CE29919, CE32286, CE21472, CE16047, CE28680, CE29136, CE28050, CE29847, CE30145, CE39281, CE00480, CE18673	1176	26	4757	2.95601	0.000630104	2.17343e-05	0.00273056
GOTERM_CC_FAT	GO:0030117~membrane coat	19	0.606447	2.03323e-06	CE07018, CE01778, CE11494, CE05594, CE27230, CE13219, CE35723, CE29919, CE32286, CE21472, CE16047, CE28680, CE29136, CE28050, CE29847, CE30145, CE39281, CE00480, CE18673	1176	26	4757	2.95601	0.000630104	2.17343e-05	0.00273056
KEGG_PATHWAY	cel03050:Proteasome	34	1.08522	2.04885e-06	CE16954, CE34396, CE17915, CE05371, CE02632, CE20761, CE25941, CE19969, CE13818, CE31008, CE02329, CE08946, CE26355, CE30307, CE07571, CE08184, CE17564, CE03368, CE22219, CE31311, CE28807, CE09799, CE26745, CE17253, CE09654, CE00101, CE18135, CE29280, CE05284, CE01253, CE25011, CE05521, CE06608, CE19527	676	37	1277	1.73589	0.000211009	5.27565e-05	0.00228672
SP_PIR_KEYWORDS	wd repeat	52	1.65975	2.36094e-06	CE40876, CE27149, CE20310, CE38104, CE05083, CE16634, CE06090, CE11860, CE08097, CE11196, CE32621, CE25614, CE09338, CE03274, CE15742, CE34502, CE30722, CE32634, CE05657, CE16629, CE21113, CE27796, CE26629, CE34506, CE16862, CE26338, CE32676, CE37529, CE41213, CE27127, CE05372, CE37820, CE24796, CE04149, CE29136, CE14894, CE18578, CE03583, CE18673, CE16234, CE29916, CE30542, CE05533, CE04150, CE2…	3099	104	11249	1.81494	0.000873166	2.56922e-05	0.00325562
SP_PIR_KEYWORDS	cell division	34	1.08522	2.36543e-06	CE03287, CE08688, CE37546, CE26712, CE29089, CE13315, CE18951, CE37483, CE27425, CE11320, CE37480, CE01367, CE06614, CE03024, CE02450, CE21610, CE03820, CE06570, CE01059, CE00315, CE19796, CE03980, CE01319, CE28089, CE24910, CE26746, CE24761, CE20718, CE39177, CE24832, CE06537, CE16194, CE26992, CE32676	3099	58	11249	2.12786	0.000874828	2.50057e-05	0.00326182
GOTERM_MF_FAT	GO:0004518~nuclease activity	42	1.34057	2.54335e-06	CE29748, CE19434, CE28932, CE29376, CE02758, CE01401, CE30059, CE00136, CE37459, CE00895, CE06185, CE11216, CE39207, CE24855, CE22109, CE16950, CE16306, CE26424, CE02146, CE07923, CE02145, CE28111, CE05245, CE31839, CE31813, CE37578, CE36914, CE09308, CE19046, CE24787, CE20469, CE18505, CE28960, CE27533, CE30437, CE30163, CE25057, CE31921, CE41010, CE19682, CE19505, CE28728	1650	65	4748	1.85936	0.00203007	0.00011953	0.00390333
GOTERM_MF_FAT	GO:0017076~purine nucleotide binding	364	11.6183	2.55099e-06	CE06997, CE35897, CE32798, CE01361, CE00696, CE01268, CE18363, CE30320, CE11776, CE31717, CE32493, CE31008, CE40241, CE27353, CE25103, CE19615, CE06583, CE28160, CE06580, CE02518, CE17122, CE03398, CE01889, CE29032, CE24193, CE16116, CE29722, CE28801, CE33668, CE06097, CE18372, CE16514, CE02704, CE15900, CE17254, CE02219, CE19377, CE40818, CE18785, CE01547, CE40253, CE24761, CE01253, CE00491, CE4…	1650	875	4748	1.19707	0.00203617	0.000113229	0.00391506
GOTERM_BP_FAT	GO:0007059~chromosome segregation	69	2.20236	3.35982e-06	CE03287, CE37546, CE02240, CE36143, CE05753, CE05664, CE23033, CE27691, CE12282, CE35852, CE33239, CE37459, CE01823, CE04479, CE13112, CE25103, CE00289, CE06614, CE01367, CE02450, CE01785, CE00219, CE03109, CE30620, CE01319, CE02184, CE20302, CE24910, CE36374, CE09674, CE16629, CE24761, CE05657, CE24714, CE07426, CE05168, CE07978, CE12414, CE01916, CE41036, CE29064, CE29376, CE18532, CE33394, CE3…	2132	117	5703	1.57754	0.00550165	0.000117373	0.00564338
GOTERM_CC_FAT	GO:0044431~Golgi apparatus part	25	0.797957	3.72806e-06	CE31172, CE37070, CE13219, CE32474, CE16047, CE29136, CE39281, CE01067, CE00480, CE26434, CE32907, CE11494, CE05594, CE27230, CE37656, CE03205, CE32286, CE21472, CE28050, CE29847, CE38393, CE07190, CE32580, CE36786, CE32110	1176	41	4757	2.4665	0.00115503	3.85227e-05	0.00500661
GOTERM_BP_FAT	GO:0008033~tRNA processing	27	0.861794	3.72892e-06	CE29748, CE03770, CE20317, CE21692, CE18988, CE05155, CE19615, CE17723, CE38938, CE03398, CE31971, CE22211, CE29722, CE37578, CE31839, CE17049, CE09942, CE23690, CE24787, CE18505, CE28320, CE30119, CE19834, CE19505, CE06654, CE12576, CE15201	2132	34	5703	2.12423	0.00610419	0.000127552	0.00626332
GOTERM_MF_FAT	GO:0008565~protein transporter activity	21	0.670284	4.41715e-06	CE26971, CE16966, CE07018, CE30523, CE25820, CE34703, CE29919, CE13473, CE39288, CE28680, CE29847, CE09675, CE05785, CE14954, CE20745, CE27001, CE01067, CE18111, CE09605, CE15854, CE00448	1650	25	4748	2.41716	0.00352309	0.000185736	0.00677902
SP_PIR_KEYWORDS	DNA damage	17	0.542611	4.8856e-06	CE19434, CE25556, CE38104, CE01414, CE00094, CE15894, CE37459, CE17314, CE26076, CE20718, CE11216, CE25103, CE23880, CE01539, CE37480, CE41010, CE17113	3099	21	11249	2.93847	0.00180604	5.02119e-05	0.0067369
INTERPRO	IPR003959:ATPase, AAA-type, core	25	0.797957	5.57359e-06	CE17915, CE05402, CE20613, CE01268, CE35878, CE19131, CE34400, CE31008, CE28160, CE08946, CE16894, CE03496, CE37518, CE28286, CE22219, CE06097, CE28240, CE09799, CE17254, CE01547, CE29280, CE01253, CE28132, CE40155, CE06149, CE17139	2651	35	8515	2.29428	0.0155508	0.00156607	0.0099634
SP_PIR_KEYWORDS	threonine protease	12	0.383019	6.12697e-06	CE16954, CE25941, CE26745, CE19969, CE13818, CE17564, CE09654, CE05521, CE05371, CE30307, CE07571, CE08184	3099	12	11249	3.62988	0.00226442	6.1268e-05	0.00844859
SP_PIR_KEYWORDS	elongation factor	12	0.383019	6.12697e-06	CE19822, CE15900, CE37787, CE40788, CE05656, CE11158, CE05066, CE01270, CE27322, CE00548, CE32610, CE02249	3099	12	11249	3.62988	0.00226442	6.1268e-05	0.00844859
INTERPRO	IPR000629:RNA helicase, ATP-dependent, DEAD-box, conserved site	16	0.510693	7.06589e-06	CE09901, CE29052, CE03821, CE41449, CE39381, CE34419, CE01341, CE00337, CE34059, CE26887, CE30606, CE22474, CE19377, CE18785, CE37437, CE27728, CE27427, CE38657, CE26853, CE25121, CE23832, CE00839, CE37043, CE25231	2651	18	8515	2.85511	0.0196733	0.00180467	0.0126309
INTERPRO	IPR001163:Like-Sm ribonucleoprotein, core	16	0.510693	7.06589e-06	CE22871, CE06628, CE22886, CE14704, CE09757, CE02065, CE38571, CE23346, CE01277, CE05848, CE29146, CE22230, CE08945, CE37990, CE28143, CE00446	2651	18	8515	2.85511	0.0196733	0.00180467	0.0126309
INTERPRO	IPR001353:Proteasome, subunit alpha/beta	13	0.414938	7.52803e-06	CE16954, CE17564, CE05371, CE20761, CE25941, CE19969, CE26745, CE13818, CE09654, CE05521, CE30307, CE07571, CE08184	2651	13	8515	3.212	0.0209464	0.00176252	0.013457
GOTERM_BP_FAT	GO:0051327~M phase of meiotic cell cycle	74	2.36195	8.32532e-06	CE37546, CE02240, CE36143, CE05753, CE05664, CE23033, CE27691, CE12282, CE26888, CE07510, CE35852, CE33239, CE37459, CE04479, CE31717, CE25103, CE11320, CE00289, CE06614, CE01367, CE01785, CE03109, CE01059, CE00315, CE23041, CE13150, CE01319, CE02184, CE20302, CE24910, CE36374, CE09674, CE16629, CE05657, CE24761, CE24714, CE07426, CE14096, CE05168, CE07978, CE12414, CE01916, CE41036, CE32676, CE2…	2132	130	5703	1.52267	0.0135772	0.000278945	0.0139832
SP_PIR_KEYWORDS	glycosyltransferase	40	1.27673	9.12658e-06	CE31172, CE32796, CE15691, CE21692, CE25556, CE24309, CE00306, CE29811, CE00984, CE00638, CE24240, CE03878, CE33569, CE08282, CE31715, CE05352, CE01539, CE33970, CE29649, CE26434, CE18143, CE40491, CE34630, CE33592, CE23021, CE32907, CE16642, CE36914, CE08092, CE26046, CE04327, CE15615, CE21043, CE01478, CE06590, CE32206, CE36786, CE32580, CE30081, CE06654	3099	76	11249	1.91046	0.00337116	8.88606e-05	0.0125846
SP_PIR_KEYWORDS	trna processing	13	0.414938	9.51215e-06	CE29748, CE03770, CE21692, CE29004, CE29722, CE23690, CE05155, CE28320, CE19834, CE17723, CE38938, CE06654, CE15201	3099	14	11249	3.3706	0.00351333	9.02398e-05	0.0131162
GOTERM_CC_FAT	GO:0044455~mitochondrial membrane part	14	0.446856	1.02964e-05	CE28809, CE00968, CE16966, CE07016, CE06233, CE13473, CE39288, CE15602, CE36215, CE11868, CE06974, CE33696, CE05705, CE11958	1176	17	4757	3.33123	0.00318682	0.00010296	0.0138271
GOTERM_BP_FAT	GO:0048285~organelle fission	38	1.21289	1.13694e-05	CE03287, CE37546, CE26712, CE05664, CE26559, CE23033, CE00224, CE13315, CE18951, CE37483, CE31717, CE13112, CE01616, CE30173, CE01367, CE06614, CE18470, CE03024, CE00219, CE03820, CE30620, CE06570, CE01059, CE00315, CE19796, CE03980, CE01319, CE08398, CE24910, CE26746, CE04434, CE24761, CE20718, CE39177, CE06537, CE16194, CE26992, CE32676	2132	56	5703	1.81515	0.0184954	0.000373303	0.0190955
SP_PIR_KEYWORDS	iron-sulfur	18	0.574529	1.24924e-05	CE17071, CE11980, CE24028, CE03812, CE16116, CE29662, CE14780, CE38489, CE15894, CE25595, CE10972, CE40344, CE30749, CE34156, CE36347, CE29883, CE01922, CE00832	3099	24	11249	2.72241	0.00461154	0.000115549	0.0172253
SMART	SM00320:WD40	55	1.75551	1.26015e-05	CE40876, CE27149, CE04474, CE38104, CE05083, CE16634, CE06090, CE13313, CE11860, CE08097, CE11196, CE32621, CE25614, CE19226, CE03662, CE09338, CE03274, CE15742, CE34502, CE30722, CE32634, CE05657, CE16629, CE21113, CE27796, CE26629, CE34506, CE16862, CE26338, CE37529, CE41213, CE27127, CE05372, CE24796, CE04149, CE29136, CE14894, CE18578, CE03583, CE18673, CE16234, CE29916, CE30542, CE05533, CE0…	973	115	3428	1.68497	0.00401182	0.000803655	0.0169956
GOTERM_BP_FAT	GO:0007126~meiosis	73	2.33004	1.27918e-05	CE37546, CE02240, CE36143, CE05753, CE05664, CE23033, CE27691, CE12282, CE26888, CE07510, CE35852, CE33239, CE37459, CE04479, CE31717, CE25103, CE11320, CE00289, CE06614, CE01367, CE01785, CE03109, CE01059, CE00315, CE23041, CE13150, CE01319, CE02184, CE20302, CE24910, CE36374, CE09674, CE16629, CE05657, CE24761, CE24714, CE07426, CE14096, CE05168, CE07978, CE12414, CE01916, CE41036, CE32676, CE2…	2132	129	5703	1.51373	0.0207853	0.000411765	0.0214844
SMART	SM00088:PINT	13	0.414938	1.28452e-05	CE29189, CE03368, CE26200, CE17349, CE02632, CE25482, CE18958, CE11954, CE00101, CE25011, CE33861, CE02329, CE00543	973	14	3428	3.27147	0.00408926	0.000682708	0.0173244
GOTERM_BP_FAT	GO:0045995~regulation of embryonic development	24	0.766039	1.29259e-05	CE16404, CE11570, CE29495, CE27133, CE31067, CE05246, CE28259, CE05514, CE26840, CE18307, CE03980, CE12920, CE38014, CE26743, CE11196, CE09946, CE08186, CE30891, CE01075, CE16896, CE08254, CE31177, CE23858, CE04619	2132	30	5703	2.13996	0.0210008	0.000408079	0.0217095
KEGG_PATHWAY	cel03030:DNA replication	28	0.893712	1.32394e-05	CE29749, CE05396, CE20613, CE37726, CE04405, CE01268, CE19038, CE21767, CE00220, CE37480, CE22389, CE22109, CE37518, CE08392, CE24028, CE03558, CE17767, CE32262, CE05595, CE09308, CE02219, CE28960, CE00415, CE12414, CE17139, CE19682, CE28840, CE29598	676	30	1277	1.76312	0.00136274	0.000272697	0.0147757
INTERPRO	IPR002464:DNA/RNA helicase, ATP-dependent, DEAH-box type, conserved site	14	0.446856	1.34109e-05	CE01889, CE39381, CE29563, CE34059, CE15592, CE32454, CE30606, CE33947, CE15894, CE17314, CE31791, CE19377, CE27728, CE27427, CE26853, CE39177, CE23832, CE01334, CE17764, CE37043, CE01027, CE17716	2651	15	8515	2.99786	0.0370095	0.0028967	0.0239719
SP_PIR_KEYWORDS	golgi apparatus	34	1.08522	1.63975e-05	CE07351, CE14448, CE32953, CE15691, CE01778, CE24309, CE00696, CE26151, CE24240, CE28817, CE16047, CE39501, CE39281, CE01067, CE00368, CE18673, CE29649, CE40491, CE26434, CE23021, CE01312, CE02250, CE11494, CE32907, CE37656, CE16642, CE26046, CE07622, CE28050, CE21043, CE00851, CE14884, CE32206, CE28748	3099	62	11249	1.99058	0.00604874	0.000147967	0.0226093
GOTERM_MF_FAT	GO:0048037~cofactor binding	91	2.90456	1.66948e-05	CE23279, CE18701, CE08784, CE20317, CE25556, CE19411, CE19139, CE10874, CE29661, CE11776, CE14780, CE09597, CE35540, CE06744, CE32856, CE19615, CE06508, CE13096, CE16252, CE17558, CE03398, CE33176, CE23985, CE26163, CE31996, CE18238, CE28892, CE20348, CE15677, CE16116, CE29722, CE17049, CE09942, CE02183, CE01115, CE03511, CE02018, CE38295, CE03411, CE38489, CE10972, CE18481, CE05767, CE00491, CE2…	1650	181	4748	1.44674	0.0132507	0.000666742	0.0256194
GOTERM_MF_FAT	GO:0003743~translation initiation factor activity	23	0.734121	1.7382e-05	CE00932, CE20081, CE00291, CE16227, CE17565, CE01341, CE02738, CE37820, CE20310, CE29676, CE04791, CE17349, CE29373, CE18958, CE27702, CE23548, CE17962, CE11954, CE31809, CE22051, CE00543, CE35204, CE29220	1650	30	4748	2.20614	0.0137923	0.00066113	0.0266737
GOTERM_BP_FAT	GO:0000280~nuclear division	37	1.18098	2.04663e-05	CE03287, CE37546, CE26712, CE05664, CE26559, CE23033, CE00224, CE13315, CE18951, CE37483, CE31717, CE13112, CE01616, CE01367, CE06614, CE18470, CE03024, CE00219, CE03820, CE30620, CE06570, CE01059, CE00315, CE19796, CE03980, CE01319, CE08398, CE24910, CE26746, CE04434, CE24761, CE20718, CE39177, CE06537, CE16194, CE26992, CE32676	2132	55	5703	1.79951	0.0330477	0.000633876	0.034372
GOTERM_BP_FAT	GO:0007067~mitosis	37	1.18098	2.04663e-05	CE03287, CE37546, CE26712, CE05664, CE26559, CE23033, CE00224, CE13315, CE18951, CE37483, CE31717, CE13112, CE01616, CE01367, CE06614, CE18470, CE03024, CE00219, CE03820, CE30620, CE06570, CE01059, CE00315, CE19796, CE03980, CE01319, CE08398, CE24910, CE26746, CE04434, CE24761, CE20718, CE39177, CE06537, CE16194, CE26992, CE32676	2132	55	5703	1.79951	0.0330477	0.000633876	0.034372
GOTERM_BP_FAT	GO:0010171~body morphogenesis	217	6.92627	2.16596e-05	CE29043, CE32083, CE24871, CE29189, CE02107, CE25049, CE30537, CE14780, CE05750, CE27691, CE02619, CE33239, CE30916, CE31715, CE36522, CE25614, CE18655, CE17122, CE03397, CE20865, CE20938, CE39113, CE01889, CE28949, CE03107, CE14794, CE29034, CE32286, CE16012, CE40428, CE28172, CE20336, CE22447, CE33772, CE27062, CE36692, CE07721, CE02329, CE30856, CE09020, CE02138, CE30357, CE19796, CE36932, CE2…	2132	466	5703	1.24563	0.0349404	0.000658402	0.0363756
GOTERM_CC_FAT	GO:0005759~mitochondrial matrix	21	0.670284	2.2111e-05	CE27647, CE06441, CE16968, CE29032, CE37229, CE13431, CE04010, CE00136, CE09597, CE03411, CE28486, CE07741, CE39547, CE00852, CE03057, CE19689, CE37309, CE28160, CE25501, CE16894, CE24802, CE17940	1176	34	4757	2.49842	0.00683104	0.00021418	0.0296906
GOTERM_CC_FAT	GO:0031980~mitochondrial lumen	21	0.670284	2.2111e-05	CE27647, CE06441, CE16968, CE29032, CE37229, CE13431, CE04010, CE00136, CE09597, CE03411, CE28486, CE07741, CE39547, CE00852, CE03057, CE19689, CE37309, CE28160, CE25501, CE16894, CE24802, CE17940	1176	34	4757	2.49842	0.00683104	0.00021418	0.0296906
INTERPRO	IPR006195:Aminoacyl-tRNA synthetase, class II, conserved region	12	0.383019	2.24526e-05	CE00748, CE33829, CE00015, CE28247, CE28801, CE29472, CE31906, CE13435, CE05684, CE25136, CE05445, CE16514	2651	12	8515	3.212	0.0611856	0.00449966	0.0401308
GOTERM_CC_FAT	GO:0005635~nuclear envelope	15	0.478774	2.43911e-05	CE31866, CE26971, CE34448, CE09338, CE30523, CE12270, CE20315, CE37484, CE09675, CE20745, CE27001, CE18111, CE09605, CE10988, CE33869	1176	20	4757	3.0338	0.00753283	0.000229105	0.0327519
GOTERM_BP_FAT	GO:0070727~cellular macromolecule localization	79	2.52154	2.44153e-05	CE02456, CE01778, CE07987, CE00696, CE18056, CE13219, CE32185, CE34256, CE28680, CE34514, CE05298, CE27425, CE31382, CE27001, CE09644, CE00480, CE09605, CE12896, CE00448, CE17122, CE28809, CE18906, CE16966, CE30523, CE02250, CE07018, CE21634, CE11494, CE03827, CE05594, CE27230, CE28800, CE16016, CE35723, CE38582, CE32286, CE07622, CE24147, CE00410, CE24336, CE15745, CE03037, CE09675, CE38393, CE1…	2132	144	5703	1.46751	0.0392975	0.000728652	0.0410028
GOTERM_BP_FAT	GO:0034613~cellular protein localization	79	2.52154	2.44153e-05	CE02456, CE01778, CE07987, CE00696, CE18056, CE13219, CE32185, CE34256, CE28680, CE34514, CE05298, CE27425, CE31382, CE27001, CE09644, CE00480, CE09605, CE12896, CE00448, CE17122, CE28809, CE18906, CE16966, CE30523, CE02250, CE07018, CE21634, CE11494, CE03827, CE05594, CE27230, CE28800, CE16016, CE35723, CE38582, CE32286, CE07622, CE24147, CE00410, CE24336, CE15745, CE03037, CE09675, CE38393, CE1…	2132	144	5703	1.46751	0.0392975	0.000728652	0.0410028
GOTERM_CC_FAT	GO:0015934~large ribosomal subunit	10	0.319183	2.60507e-05	CE06441, CE19125, CE03278, CE07741, CE37229, CE01030, CE01031, CE26840, CE11024, CE00100, CE22195	1176	10	4757	4.04507	0.0080433	0.000237496	0.03498
GOTERM_MF_FAT	GO:0004298~threonine-type endopeptidase activity	13	0.414938	2.65576e-05	CE16954, CE17564, CE05371, CE20761, CE25941, CE19969, CE26745, CE13818, CE09654, CE05521, CE30307, CE07571, CE08184	1650	13	4748	2.87758	0.0209963	0.000964073	0.0407516
GOTERM_MF_FAT	GO:0070003~threonine-type peptidase activity	13	0.414938	2.65576e-05	CE16954, CE17564, CE05371, CE20761, CE25941, CE19969, CE26745, CE13818, CE09654, CE05521, CE30307, CE07571, CE08184	1650	13	4748	2.87758	0.0209963	0.000964073	0.0407516
GOTERM_MF_FAT	GO:0016779~nucleotidyltransferase activity	39	1.24481	2.65962e-05	CE29749, CE39091, CE01103, CE27997, CE22465, CE30653, CE00225, CE18986, CE01426, CE00220, CE23548, CE06667, CE29979, CE00722, CE39207, CE30937, CE01162, CE31330, CE02117, CE24028, CE17767, CE09308, CE05595, CE32262, CE22157, CE05629, CE25620, CE26662, CE23831, CE08817, CE14750, CE22073, CE04448, CE25501, CE26815, CE20710, CE40443, CE28840, CE28300	1650	63	4748	1.78136	0.0210264	0.000923514	0.0408108
UP_SEQ_FEATURE	transit peptide:Mitochondrion	51	1.62783	2.78013e-05	CE06441, CE28470, CE11420, CE00136, CE29662, CE14780, CE09597, CE03351, CE01467, CE07741, CE06481, CE28160, CE28809, CE37229, CE37982, CE27233, CE02183, CE03411, CE10972, CE20218, CE40325, CE17940, CE01976, CE05227, CE00832, CE27647, CE11980, CE24890, CE13473, CE19822, CE39288, CE16894, CE02229, CE00004, CE00474, CE09258, CE35706, CE18826, CE04010, CE29014, CE00100, CE08631, CE17273, CE28486, CE3…	1019	81	2592	1.60157	0.0501592	0.0254022	0.0473566

## Sheet: Sheet6
Table S2. Functional enrichments among genes with differentially-expressed RPF levels after diapause exit.
C. remanei: higher in diapause animals
Category	Term	Count	%	PValue	Genes	List Total	Pop Hits	Pop Total	Fold Enrichment	Bonferroni	Benjamini	FDR
INTERPRO	IPR001534:Transthyretin-like	41	1.54135	2.15998e-19	CE09289, CE38505, CE37217, CE28433, CE37216, CE38951, CE05211, CE41411, CE02932, CE05048, CE11362, CE19206, CE19207, CE09527, CE00113, CE33373, CE19205, CE17975, CE35018, CE39742, CE00506, CE06327, CE03639, CE06328, CE19022, CE19023, CE06389, CE01375, CE06450, CE40054, CE31232, CE33800, CE01378, CE35618, CE05268, CE09030, CE06477, CE14325, CE00475, CE06326, CE32820	1880	48	8515	3.86874	3.34797e-16	3.34797e-16	3.60312e-16
INTERPRO	IPR001628:Zinc finger, nuclear hormone receptor-type	70	2.63158	6.8841e-12	CE33818, CE36429, CE35342, CE08646, CE26841, CE31964, CE22324, CE37786, CE20866, CE34619, CE24324, CE31719, CE24323, CE28062, CE16356, CE16357, CE18798, CE18491, CE34353, CE31557, CE30194, CE30877, CE17823, CE37054, CE08261, CE07187, CE38441, CE17496, CE30271, CE13195, CE40113, CE33143, CE31027, CE36624, CE40724, CE29226, CE40252, CE40299, CE34731, CE27770, CE27061, CE39696, CE33735, CE15599, CE3…	1880	145	8515	2.18654	1.06703e-08	5.33514e-09	1.14835e-08
GOTERM_MF_FAT	GO:0003707~steroid hormone receptor activity	71	2.66917	8.38948e-12	CE33818, CE36429, CE35342, CE08646, CE26841, CE31964, CE27627, CE22324, CE37786, CE20866, CE34619, CE24324, CE31719, CE24323, CE28062, CE16356, CE16357, CE18798, CE18491, CE34353, CE31557, CE30194, CE30877, CE17823, CE37054, CE08261, CE07187, CE38441, CE17496, CE30271, CE13195, CE40113, CE33143, CE31027, CE36624, CE40724, CE29226, CE40252, CE40299, CE34731, CE27770, CE27061, CE39696, CE33735, CE1…	1061	148	4748	2.1468	5.05049e-09	5.05049e-09	1.23963e-08
GOTERM_MF_FAT	GO:0004879~ligand-dependent nuclear receptor activity	72	2.70677	1.24479e-11	CE33818, CE36429, CE35342, CE08646, CE26841, CE31964, CE27627, CE22324, CE37786, CE20866, CE34619, CE24324, CE31719, CE24323, CE28062, CE16356, CE16357, CE18798, CE18491, CE34353, CE31557, CE30194, CE30877, CE17823, CE37054, CE08261, CE07187, CE38441, CE17496, CE30271, CE13195, CE40113, CE33143, CE31027, CE36624, CE40724, CE29226, CE40252, CE40299, CE34731, CE27770, CE27061, CE39696, CE33735, CE1…	1061	152	4748	2.11975	7.49359e-09	3.74679e-09	1.83929e-08
GOTERM_BP_FAT	GO:0006355~regulation of transcription, DNA-dependent	146	5.48872	1.47719e-11	CE35342, CE08646, CE26841, CE27422, CE27627, CE37786, CE18985, CE35990, CE20866, CE34619, CE31719, CE28062, CE30911, CE25046, CE18798, CE34353, CE29090, CE30877, CE19180, CE08261, CE30271, CE13195, CE33143, CE23040, CE16827, CE33015, CE19378, CE09036, CE29226, CE40252, CE15998, CE27770, CE01758, CE27061, CE36695, CE40915, CE03215, CE37567, CE15599, CE15397, CE10986, CE39353, CE30756, CE38723, CE1…	1153	435	5703	1.66011	1.88786e-08	1.88786e-08	2.40685e-08
GOTERM_BP_FAT	GO:0051252~regulation of RNA metabolic process	146	5.48872	1.78579e-11	CE35342, CE08646, CE26841, CE27422, CE27627, CE37786, CE18985, CE35990, CE20866, CE34619, CE31719, CE28062, CE30911, CE25046, CE18798, CE34353, CE29090, CE30877, CE19180, CE08261, CE30271, CE13195, CE33143, CE23040, CE16827, CE33015, CE19378, CE09036, CE29226, CE40252, CE15998, CE27770, CE01758, CE27061, CE36695, CE40915, CE03215, CE37567, CE15599, CE15397, CE10986, CE39353, CE30756, CE38723, CE1…	1153	436	5703	1.65631	2.28223e-08	1.14112e-08	2.90964e-08
INTERPRO	IPR000536:Nuclear hormone receptor, ligand-binding, core	69	2.59398	2.26129e-11	CE33818, CE36429, CE35342, CE08646, CE26841, CE31964, CE27627, CE22324, CE37786, CE20866, CE34619, CE24324, CE31719, CE24323, CE28062, CE16356, CE16357, CE18798, CE34353, CE31557, CE30194, CE30877, CE17823, CE37054, CE07187, CE17496, CE38441, CE30271, CE13195, CE40113, CE33143, CE31027, CE36624, CE40724, CE29226, CE40252, CE40299, CE34731, CE27770, CE27061, CE39696, CE33735, CE15599, CE37567, CE1…	1880	145	8515	2.1553	3.50498e-08	1.16833e-08	3.7721e-08
INTERPRO	IPR013088:Zinc finger, NHR/GATA-type	70	2.63158	7.01404e-11	CE33818, CE36429, CE35342, CE08646, CE26841, CE31964, CE22324, CE37786, CE20866, CE34619, CE24324, CE31719, CE24323, CE28062, CE16356, CE16357, CE18798, CE18491, CE34353, CE31557, CE30194, CE30877, CE17823, CE37054, CE08261, CE07187, CE38441, CE17496, CE30271, CE13195, CE40113, CE33143, CE31027, CE36624, CE40724, CE29226, CE40252, CE40299, CE34731, CE27770, CE27061, CE39696, CE33735, CE15599, CE3…	1880	151	8515	2.09965	1.08718e-07	2.71794e-08	1.17003e-07
SMART	SM00399:ZnF_C4	70	2.63158	8.32488e-11	CE33818, CE36429, CE35342, CE08646, CE26841, CE31964, CE22324, CE37786, CE20866, CE34619, CE24324, CE31719, CE24323, CE28062, CE16356, CE16357, CE18798, CE18491, CE34353, CE31557, CE30194, CE30877, CE17823, CE37054, CE08261, CE07187, CE38441, CE17496, CE30271, CE13195, CE40113, CE33143, CE31027, CE36624, CE40724, CE29226, CE40252, CE40299, CE34731, CE27770, CE27061, CE39696, CE33735, CE15599, CE3…	808	145	3428	2.04814	2.23107e-08	2.23107e-08	1.0933e-07
SMART	SM00430:HOLI	69	2.59398	2.60323e-10	CE33818, CE36429, CE35342, CE08646, CE26841, CE31964, CE27627, CE22324, CE37786, CE20866, CE34619, CE24324, CE31719, CE24323, CE28062, CE16356, CE16357, CE18798, CE34353, CE31557, CE30194, CE30877, CE17823, CE37054, CE07187, CE17496, CE38441, CE30271, CE13195, CE40113, CE33143, CE31027, CE36624, CE40724, CE29226, CE40252, CE40299, CE34731, CE27770, CE27061, CE39696, CE33735, CE15599, CE37567, CE1…	808	145	3428	2.01888	6.97665e-08	3.48832e-08	3.41881e-07
PIR_SUPERFAMILY	PIRSF009313:Caenorhabditis hypothetical protein C40H1.5	18	0.676692	8.36494e-10	CE37217, CE38505, CE00506, CE03639, CE28433, CE19022, CE06389, CE01375, CE40054, CE33800, CE02932, CE01378, CE00113, CE17975, CE09030, CE05268, CE00475, CE32820	664	19	2957	4.21893	4.5087e-07	4.5087e-07	1.2173e-06
GOTERM_MF_FAT	GO:0043565~sequence-specific DNA binding	108	4.06015	2.15101e-09	CE35342, CE08646, CE26841, CE27422, CE37786, CE20866, CE34619, CE31719, CE28062, CE30911, CE18798, CE34353, CE30877, CE08261, CE30271, CE13195, CE33143, CE23040, CE09036, CE29226, CE40252, CE15998, CE27770, CE27061, CE36695, CE40915, CE03215, CE37567, CE15599, CE15397, CE39353, CE30756, CE38723, CE35565, CE19576, CE30855, CE05336, CE36294, CE35825, CE32501, CE12098, CE31141, CE35786, CE38130, CE2…	1061	287	4748	1.68398	1.29491e-06	4.31637e-07	3.17833e-06
GOTERM_MF_FAT	GO:0003700~transcription factor activity	121	4.54887	2.35311e-09	CE35342, CE08646, CE26841, CE27422, CE27627, CE37786, CE35990, CE20866, CE34619, CE31719, CE28062, CE30911, CE18798, CE34353, CE30877, CE08261, CE30271, CE13195, CE33143, CE23040, CE33015, CE09036, CE29226, CE40252, CE15998, CE27770, CE27061, CE36695, CE40915, CE03215, CE37567, CE15599, CE15397, CE39353, CE30756, CE38723, CE19576, CE35565, CE30855, CE03642, CE05336, CE36294, CE35825, CE32501, CE3…	1061	333	4748	1.62606	1.41657e-06	3.54143e-07	3.47695e-06
GOTERM_BP_FAT	GO:0045449~regulation of transcription	163	6.12782	1.8548e-08	CE26630, CE35342, CE27810, CE08646, CE26841, CE27422, CE27627, CE37786, CE18985, CE35990, CE20866, CE34619, CE31719, CE28062, CE30911, CE25046, CE18798, CE34353, CE17724, CE29090, CE30877, CE19180, CE28067, CE08261, CE30271, CE13195, CE33143, CE23040, CE04784, CE16827, CE33015, CE19378, CE09036, CE29226, CE40252, CE15998, CE27770, CE36695, CE01758, CE27061, CE40915, CE03215, CE37567, CE15599, CE1…	1153	546	5703	1.47662	2.3704e-05	7.9014e-06	3.02208e-05
GOTERM_MF_FAT	GO:0030528~transcription regulator activity	144	5.41353	5.79933e-08	CE26630, CE35342, CE21464, CE08646, CE26841, CE27422, CE27627, CE37786, CE35990, CE20866, CE34619, CE31719, CE28062, CE30911, CE18798, CE34353, CE30877, CE19180, CE08261, CE30271, CE13195, CE33143, CE23040, CE04784, CE33015, CE19378, CE09036, CE29226, CE40252, CE01052, CE15998, CE27770, CE27061, CE36695, CE40915, CE03215, CE37567, CE15599, CE15397, CE39353, CE30756, CE38723, CE19576, CE35565, CE3…	1061	434	4748	1.4848	3.49113e-05	6.98237e-06	8.56906e-05
INTERPRO	IPR008946:Nuclear hormone receptor, ligand-binding	47	1.76692	1.7054e-07	CE36429, CE27770, CE27061, CE08646, CE26841, CE39696, CE31964, CE27627, CE22324, CE33735, CE37567, CE17809, CE24324, CE34619, CE31719, CE15397, CE28062, CE39353, CE39522, CE39521, CE35565, CE18798, CE34353, CE30855, CE31557, CE30877, CE32501, CE37054, CE26096, CE32693, CE24934, CE07187, CE38441, CE30271, CE13195, CE33143, CE38671, CE31027, CE36624, CE35786, CE40724, CE29226, CE37476, CE40252, CE1…	1880	102	8515	2.08701	0.000264303	5.28661e-05	0.000284483
GOTERM_CC_FAT	GO:0005576~extracellular region	77	2.89474	2.89871e-07	CE27200, CE35406, CE24735, CE29710, CE31057, CE15545, CE35383, CE26674, CE13609, CE40768, CE29252, CE16638, CE36560, CE17975, CE37210, CE28686, CE05907, CE05906, CE02102, CE37227, CE07185, CE29723, CE04704, CE35001, CE01114, CE29510, CE24964, CE35534, CE30230, CE00681, CE03923, CE15215, CE10126, CE14514, CE04532, CE24863, CE28935, CE32870, CE16958, CE27649, CE36064, CE01758, CE10940, CE33040, CE1…	1036	206	4757	1.71631	5.36248e-05	5.36248e-05	0.000358681
UP_SEQ_FEATURE	zinc finger region:NR C4-type	28	1.05263	1.31491e-06	CE33818, CE27770, CE35342, CE27061, CE26841, CE39696, CE37786, CE20866, CE27433, CE35565, CE18491, CE18798, CE34353, CE30855, CE17823, CE30194, CE37054, CE32501, CE24934, CE32693, CE17496, CE30271, CE13195, CE31141, CE31027, CE18017, CE40299, CE28191	505	57	2592	2.52131	0.00133899	0.00133899	0.00208248
GOTERM_CC_FAT	GO:0016021~integral to membrane	861	32.3684	1.76033e-06	CE18261, CE16391, CE15507, CE33438, CE15509, CE03995, CE06711, CE35130, CE15305, CE01682, CE07081, CE04848, CE18279, CE27560, CE29696, CE19276, CE35533, CE38553, CE06323, CE25434, CE05874, CE15719, CE34831, CE15714, CE14064, CE24797, CE24798, CE04352, CE36409, CE04679, CE25428, CE01657, CE01656, CE15919, CE27582, CE18259, CE35552, CE24789, CE34826, CE31802, CE23816, CE38736, CE29448, CE23811, CE3…	1036	3704	4757	1.06735	0.000325608	0.000162817	0.00217818
UP_SEQ_FEATURE	signal peptide	96	3.60902	2.15465e-06	CE27200, CE07499, CE18695, CE24735, CE31057, CE29710, CE15545, CE35381, CE30638, CE40180, CE34083, CE04953, CE00131, CE16638, CE29252, CE36560, CE29251, CE36770, CE02102, CE20264, CE37417, CE37227, CE08374, CE29554, CE04704, CE01640, CE30627, CE16827, CE38487, CE01114, CE06754, CE00838, CE24964, CE41486, CE30230, CE27767, CE15215, CE38962, CE04078, CE07253, CE14514, CE04532, CE28935, CE32870, CE0…	505	322	2592	1.53024	0.00219318	0.00109719	0.0034124
GOTERM_MF_FAT	GO:0043169~cation binding	364	13.6842	2.23441e-06	CE25818, CE29416, CE35404, CE27048, CE09590, CE27751, CE29710, CE18510, CE11052, CE09340, CE37786, CE40042, CE08986, CE05084, CE29319, CE34619, CE20866, CE30914, CE31719, CE36529, CE30875, CE28062, CE16009, CE39228, CE06719, CE34152, CE05452, CE02514, CE31713, CE37586, CE18798, CE30877, CE35688, CE27760, CE34003, CE06985, CE30271, CE12214, CE13195, CE04843, CE34007, CE12212, CE33143, CE32787, CE3…	1061	1354	4748	1.20303	0.00134421	0.000224161	0.00330151
GOTERM_CC_FAT	GO:0031224~intrinsic to membrane	862	32.406	2.91013e-06	CE18261, CE16391, CE15507, CE33438, CE15509, CE03995, CE06711, CE35130, CE15305, CE01682, CE07081, CE04848, CE18279, CE27560, CE29696, CE19276, CE35533, CE38553, CE06323, CE25434, CE05874, CE15719, CE34831, CE15714, CE14064, CE24797, CE24798, CE04352, CE36409, CE04679, CE25428, CE01657, CE01656, CE15919, CE27582, CE18259, CE35552, CE24789, CE34826, CE31802, CE23816, CE38736, CE29448, CE23811, CE3…	1036	3715	4757	1.06542	0.000538231	0.000179442	0.00360089
UP_SEQ_FEATURE	DNA-binding region:Nuclear receptor	27	1.01504	3.34503e-06	CE33818, CE27770, CE35342, CE27061, CE26841, CE39696, CE37786, CE20866, CE27433, CE35565, CE18798, CE18491, CE30855, CE34353, CE30194, CE37054, CE32501, CE24934, CE32693, CE17496, CE30271, CE13195, CE31141, CE31027, CE18017, CE40299, CE28191	505	56	2592	2.47468	0.00340279	0.00113555	0.00529759
GOTERM_MF_FAT	GO:0043167~ion binding	364	13.6842	3.49998e-06	CE25818, CE29416, CE35404, CE27048, CE09590, CE27751, CE29710, CE18510, CE11052, CE09340, CE37786, CE40042, CE08986, CE05084, CE29319, CE34619, CE20866, CE30914, CE31719, CE36529, CE30875, CE28062, CE16009, CE39228, CE06719, CE34152, CE05452, CE02514, CE31713, CE37586, CE18798, CE30877, CE35688, CE27760, CE34003, CE06985, CE30271, CE12214, CE13195, CE04843, CE34007, CE12212, CE33143, CE32787, CE3…	1061	1360	4748	1.19773	0.00210477	0.000300954	0.00517144
GOTERM_BP_FAT	GO:0006350~transcription	105	3.94737	3.84498e-06	CE26630, CE35342, CE27810, CE21464, CE26841, CE08646, CE37786, CE34619, CE20866, CE31719, CE28062, CE18798, CE34353, CE30877, CE28067, CE08261, CE30271, CE13195, CE33143, CE33015, CE29226, CE40252, CE15998, CE27770, CE27061, CE37567, CE15599, CE15397, CE39353, CE30756, CE38723, CE35565, CE30855, CE05336, CE32501, CE35668, CE12098, CE31141, CE28580, CE35786, CE27385, CE37476, CE00532, CE25974, CE2…	1153	345	5703	1.50537	0.00490183	0.00122772	0.00626457
INTERPRO	IPR017933:Glutathione S-transferase/chloride channel, C-terminal	19	0.714286	3.90827e-06	CE41223, CE03737, CE22420, CE33336, CE03099, CE14870, CE21937, CE07055, CE30703, CE12092, CE09989, CE32622, CE04807, CE01613, CE09991, CE07825, CE27168, CE25427, CE06155	1880	29	8515	2.96744	0.00603952	0.00100913	0.00651928
INTERPRO	IPR004045:Glutathione S-transferase, N-terminal	19	0.714286	3.90827e-06	CE41223, CE03737, CE22420, CE33336, CE03099, CE14870, CE21937, CE07055, CE30703, CE12092, CE09989, CE32622, CE04807, CE01613, CE09991, CE07825, CE27168, CE25427, CE06155	1880	29	8515	2.96744	0.00603952	0.00100913	0.00651928
GOTERM_MF_FAT	GO:0046872~metal ion binding	350	13.1579	2.38876e-05	CE25818, CE35404, CE27048, CE27751, CE09590, CE29710, CE18510, CE11052, CE09340, CE37786, CE40042, CE08986, CE05084, CE29319, CE34619, CE20866, CE30914, CE31719, CE36529, CE30875, CE28062, CE16009, CE39228, CE06719, CE34152, CE05452, CE02514, CE31713, CE37586, CE18798, CE30877, CE35688, CE27760, CE34003, CE06985, CE30271, CE12214, CE13195, CE04843, CE34007, CE12212, CE33143, CE32787, CE34702, CE2…	1061	1324	4748	1.18297	0.0142776	0.00179595	0.0352904

## Sheet: Sheet7
Table S2. Functional enrichments among genes with differentially-expressed RPF levels after diapause exit.
C. brenneri: higher in developing animals
Category	Term	Count	%	PValue	Genes	List Total	Pop Hits	Pop Total	Fold Enrichment	Bonferroni	Benjamini	FDR
GOTERM_BP_FAT	GO:0009792~embryonic development ending in birth or egg hatching	905	36.0701	2.53524e-71	CE24362, CE01671, CE20137, CE07075, CE24366, CE11776, CE05083, CE33239, CE22940, CE07741, CE01066, CE22945, CE05855, CE32397, CE01889, CE24576, CE16380, CE38558, CE16386, CE14052, CE27562, CE27367, CE15900, CE20875, CE25231, CE01686, CE27570, CE25422, CE24991, CE33453, CE15710, CE01081, CE27378, CE01086, CE06313, CE27372, CE01087, CE05880, CE24787, CE35160, CE13595, CE23815, CE06304, CE20141, CE1…	1627	1717	4473	1.44907	3.78258e-68	3.78258e-68	4.20967e-68
GOTERM_BP_FAT	GO:0040007~growth	567	22.5986	1.67056e-62	CE04237, CE32083, CE07075, CE20137, CE27690, CE12920, CE19785, CE05083, CE33239, CE22940, CE07741, CE01066, CE22945, CE05855, CE32397, CE20865, CE20938, CE01889, CE24576, CE38558, CE18372, CE16386, CE14052, CE16012, CE01543, CE23934, CE27367, CE15900, CE19377, CE31921, CE29597, CE20875, CE25231, CE24991, CE15710, CE33319, CE01081, CE27378, CE20745, CE01086, CE23925, CE06313, CE27372, CE01087, CE0…	1627	945	4473	1.64954	2.49247e-59	1.24624e-59	2.7739e-59
GOTERM_CC_FAT	GO:0030529~ribonucleoprotein complex	133	5.30092	2.97566e-57	CE04237, CE14704, CE09788, CE26840, CE32185, CE26774, CE12920, CE23346, CE09047, CE19125, CE07741, CE39477, CE09041, CE01066, CE24802, CE26948, CE20938, CE03278, CE03656, CE19186, CE16380, CE24278, CE19904, CE08718, CE16012, CE00410, CE01543, CE34502, CE18505, CE22230, CE39547, CE17986, CE13265, CE02283, CE07669, CE06519, CE20875, CE16195, CE21971, CE22871, CE27127, CE08034, CE22547, CE20485, CE2…	958	152	3589	3.27805	8.33184e-55	8.33184e-55	3.93452e-54
GOTERM_BP_FAT	GO:0002119~nematode larval development	651	25.9466	2.78348e-48	CE32083, CE04237, CE01671, CE07075, CE20137, CE24366, CE27690, CE12920, CE05083, CE33239, CE22940, CE07741, CE01066, CE22945, CE05855, CE32397, CE20865, CE20938, CE01889, CE24576, CE38558, CE18372, CE16386, CE14052, CE16012, CE01543, CE27367, CE23934, CE15900, CE19377, CE31921, CE29597, CE20875, CE25231, CE24991, CE15710, CE33319, CE01081, CE27378, CE29583, CE20745, CE01086, CE23925, CE06313, CE2…	1627	1209	4473	1.48036	4.15296e-45	1.38432e-45	4.62187e-45
GOTERM_BP_FAT	GO:0002164~larval development	651	25.9466	2.78348e-48	CE32083, CE04237, CE01671, CE07075, CE20137, CE24366, CE27690, CE12920, CE05083, CE33239, CE22940, CE07741, CE01066, CE22945, CE05855, CE32397, CE20865, CE20938, CE01889, CE24576, CE38558, CE18372, CE16386, CE14052, CE16012, CE01543, CE27367, CE23934, CE15900, CE19377, CE31921, CE29597, CE20875, CE25231, CE24991, CE15710, CE33319, CE01081, CE27378, CE29583, CE20745, CE01086, CE23925, CE06313, CE2…	1627	1209	4473	1.48036	4.15296e-45	1.38432e-45	4.62187e-45
GOTERM_BP_FAT	GO:0040010~positive regulation of growth rate	620	24.711	7.37678e-48	CE32083, CE24871, CE20137, CE24366, CE05753, CE24777, CE38547, CE15265, CE27690, CE12920, CE19785, CE05083, CE33239, CE03991, CE22940, CE34514, CE07741, CE01066, CE04659, CE01063, CE20865, CE01889, CE24576, CE18372, CE16386, CE27562, CE14052, CE01543, CE27367, CE23934, CE29594, CE19377, CE14390, CE40428, CE31921, CE01686, CE25231, CE15710, CE33319, CE05736, CE29581, CE01081, CE14265, CE29583, CE0…	1627	1137	4473	1.49914	1.10062e-44	2.75154e-45	1.22489e-44
GOTERM_BP_FAT	GO:0040009~regulation of growth rate	620	24.711	1.12924e-47	CE32083, CE24871, CE20137, CE24366, CE05753, CE24777, CE38547, CE15265, CE27690, CE12920, CE19785, CE05083, CE33239, CE03991, CE22940, CE34514, CE07741, CE01066, CE04659, CE01063, CE20865, CE01889, CE24576, CE18372, CE16386, CE27562, CE14052, CE01543, CE27367, CE23934, CE29594, CE19377, CE14390, CE40428, CE31921, CE01686, CE25231, CE15710, CE33319, CE05736, CE29581, CE01081, CE14265, CE29583, CE0…	1627	1138	4473	1.49782	1.68482e-44	3.36964e-45	1.87506e-44
GOTERM_BP_FAT	GO:0009791~post-embryonic development	654	26.0662	6.72584e-47	CE32083, CE04237, CE01671, CE07075, CE20137, CE24366, CE27690, CE12920, CE05083, CE33239, CE22940, CE07741, CE01066, CE22945, CE05855, CE32397, CE20865, CE20938, CE01889, CE24576, CE38558, CE18372, CE16386, CE14052, CE16012, CE01543, CE27367, CE23934, CE15900, CE19377, CE31921, CE29597, CE20875, CE25231, CE24991, CE15710, CE33319, CE01081, CE27378, CE29583, CE20745, CE01086, CE23925, CE06313, CE2…	1627	1224	4473	1.46895	1.0035e-43	1.67249e-44	1.1168e-43
GOTERM_BP_FAT	GO:0045927~positive regulation of growth	655	26.106	1.50801e-44	CE32083, CE24871, CE20137, CE24366, CE05753, CE24777, CE38547, CE15265, CE27690, CE12920, CE19785, CE05083, CE33239, CE03991, CE22940, CE34514, CE07741, CE01066, CE22945, CE04659, CE01063, CE20865, CE01889, CE24576, CE18372, CE16386, CE27562, CE14052, CE01543, CE27367, CE23934, CE29594, CE19377, CE14390, CE40428, CE31921, CE01686, CE20875, CE25231, CE15710, CE33319, CE05736, CE29581, CE01081, CE1…	1627	1240	4473	1.45222	2.24994e-41	3.21421e-42	2.50399e-41
GOTERM_BP_FAT	GO:0040008~regulation of growth	669	26.664	9.30317e-43	CE32083, CE01671, CE24871, CE20137, CE24366, CE05753, CE24777, CE38547, CE15265, CE27690, CE12920, CE19785, CE05083, CE33239, CE03991, CE22940, CE34514, CE07741, CE01066, CE22945, CE04659, CE01063, CE20865, CE20938, CE01889, CE24576, CE18372, CE16386, CE27562, CE14052, CE01543, CE27367, CE23934, CE29594, CE19377, CE14390, CE40428, CE31921, CE01686, CE20875, CE25231, CE15710, CE33319, CE05736, CE2…	1627	1285	4473	1.43131	1.38803e-39	1.73504e-40	1.54476e-39
GOTERM_CC_FAT	GO:0005840~ribosome	100	3.98565	4.88948e-42	CE04237, CE26840, CE09788, CE26774, CE09047, CE19125, CE07741, CE39477, CE09041, CE01066, CE24802, CE26948, CE20938, CE03278, CE03656, CE24278, CE19904, CE16012, CE01543, CE34502, CE39547, CE17986, CE13265, CE02283, CE07669, CE08034, CE22547, CE20485, CE29830, CE22143, CE29835, CE18478, CE06878, CE06313, CE13433, CE00744, CE26658, CE16951, CE15495, CE05202, CE18312, CE05747, CE39867, CE24592, CE3…	958	115	3589	3.25769	1.36906e-39	6.84528e-40	6.46505e-39
SP_PIR_KEYWORDS	ribonucleoprotein	87	3.46752	2.45346e-40	CE04237, CE14704, CE32185, CE11420, CE12920, CE23346, CE40109, CE09047, CE19125, CE00078, CE07741, CE08804, CE08945, CE39477, CE30779, CE26948, CE00821, CE00446, CE02741, CE20974, CE02255, CE03278, CE05721, CE19186, CE00450, CE04561, CE09945, CE24278, CE20168, CE19904, CE05598, CE06360, CE16012, CE01543, CE00410, CE26896, CE01810, CE22230, CE04360, CE21392, CE17986, CE30433, CE04691, CE13265, CE0…	2480	92	8762	3.34105	8.46443e-38	8.46443e-38	3.34836e-37
SP_PIR_KEYWORDS	ribosomal protein	73	2.90953	6.11848e-34	CE04237, CE11420, CE07033, CE40109, CE09047, CE19125, CE00078, CE07741, CE08804, CE39477, CE09041, CE30779, CE26948, CE00821, CE02741, CE02255, CE03278, CE05721, CE00450, CE04561, CE09945, CE24278, CE20168, CE40119, CE19904, CE05598, CE06360, CE16012, CE01543, CE26896, CE01810, CE04360, CE21392, CE17986, CE30433, CE04691, CE13265, CE11024, CE07669, CE04362, CE08034, CE20485, CE22547, CE24890, CE0…	2480	77	8762	3.34953	2.11088e-31	1.05544e-31	8.35021e-31
GOTERM_BP_FAT	GO:0006412~translation	144	5.73934	1.4516e-33	CE04237, CE11158, CE09788, CE26840, CE26774, CE02197, CE30325, CE09047, CE19125, CE37787, CE23548, CE07741, CE00548, CE39477, CE06580, CE01066, CE07931, CE26948, CE00932, CE20938, CE03278, CE00291, CE03656, CE29032, CE24278, CE28801, CE18372, CE19904, CE16012, CE01543, CE27367, CE34502, CE15900, CE34997, CE39547, CE11954, CE17986, CE05656, CE13265, CE02283, CE07669, CE35204, CE00015, CE36065, CE2…	1627	180	4473	2.19939	2.16578e-30	2.40643e-31	2.41032e-30
GOTERM_CC_FAT	GO:0043232~intracellular non-membrane-bounded organelle	185	7.37346	2.10308e-32	CE32083, CE04237, CE07075, CE02914, CE09788, CE26840, CE26774, CE12920, CE12282, CE09047, CE19125, CE07741, CE27425, CE25103, CE39477, CE27758, CE09041, CE01066, CE24802, CE26948, CE01367, CE00219, CE20938, CE03278, CE03656, CE19186, CE27133, CE24278, CE25038, CE17989, CE19904, CE16386, CE24910, CE16012, CE01543, CE34502, CE18505, CE39547, CE16197, CE17986, CE02283, CE13265, CE07669, CE17113, CE4…	958	329	3589	2.10661	5.88862e-30	1.96287e-30	2.78076e-29
GOTERM_CC_FAT	GO:0043228~non-membrane-bounded organelle	185	7.37346	2.10308e-32	CE32083, CE04237, CE07075, CE02914, CE09788, CE26840, CE26774, CE12920, CE12282, CE09047, CE19125, CE07741, CE27425, CE25103, CE39477, CE27758, CE09041, CE01066, CE24802, CE26948, CE01367, CE00219, CE20938, CE03278, CE03656, CE19186, CE27133, CE24278, CE25038, CE17989, CE19904, CE16386, CE24910, CE16012, CE01543, CE34502, CE18505, CE39547, CE16197, CE17986, CE02283, CE13265, CE07669, CE17113, CE4…	958	329	3589	2.10661	5.88862e-30	1.96287e-30	2.78076e-29
GOTERM_MF_FAT	GO:0003735~structural constituent of ribosome	93	3.70666	4.5727e-29	CE20413, CE04237, CE09788, CE26840, CE26774, CE11420, CE07033, CE06542, CE40109, CE09047, CE19125, CE00078, CE07741, CE39477, CE01066, CE30779, CE26948, CE00821, CE28913, CE02741, CE20938, CE02255, CE03278, CE05721, CE03656, CE00450, CE04561, CE09945, CE24278, CE20168, CE40119, CE19904, CE05598, CE06360, CE16012, CE26896, CE01543, CE01810, CE34502, CE39547, CE26911, CE21392, CE17986, CE30433, CE0…	1267	108	3748	2.54731	3.24204e-26	3.24204e-26	6.9077e-26
GOTERM_BP_FAT	GO:0040035~hermaphrodite genitalia development	291	11.5982	1.72312e-27	CE25510, CE14448, CE32083, CE01671, CE20137, CE24366, CE14780, CE05083, CE33239, CE06090, CE29818, CE18515, CE34514, CE30125, CE17657, CE00289, CE22945, CE28758, CE17122, CE32998, CE20865, CE00499, CE09338, CE00291, CE03107, CE22577, CE28800, CE17989, CE33014, CE00290, CE14052, CE15900, CE18505, CE29594, CE19377, CE17254, CE40428, CE25231, CE20875, CE06987, CE30555, CE30443, CE37070, CE24991, CE1…	1627	492	4473	1.62607	2.5709e-24	2.5709e-25	2.86118e-24
GOTERM_BP_FAT	GO:0003006~reproductive developmental process	334	13.3121	2.83272e-27	CE25510, CE14448, CE32083, CE01671, CE20137, CE24366, CE27690, CE14780, CE05083, CE33239, CE06090, CE29818, CE18515, CE34514, CE30125, CE29814, CE17657, CE00289, CE22945, CE28758, CE17122, CE32998, CE20865, CE00499, CE01889, CE09338, CE00291, CE37870, CE03107, CE25038, CE22577, CE28800, CE17989, CE33014, CE00290, CE14052, CE08718, CE23934, CE15900, CE18505, CE29594, CE17254, CE19377, CE40428, CE2…	1627	588	4473	1.56164	4.22642e-24	3.8422e-25	4.70363e-24
GOTERM_BP_FAT	GO:0007548~sex differentiation	316	12.5947	2.91853e-27	CE25510, CE14448, CE32083, CE01671, CE20137, CE24366, CE27690, CE14780, CE05083, CE33239, CE06090, CE29818, CE18515, CE34514, CE30125, CE29814, CE17657, CE00289, CE22945, CE28758, CE17122, CE32998, CE20865, CE00499, CE09338, CE00291, CE03107, CE25038, CE22577, CE28800, CE17989, CE33014, CE00290, CE14052, CE08718, CE23934, CE15900, CE18505, CE29594, CE17254, CE19377, CE40428, CE20875, CE25231, CE0…	1627	548	4473	1.58532	4.35444e-24	3.6287e-25	4.8461e-24
GOTERM_BP_FAT	GO:0048806~genitalia development	292	11.6381	4.10658e-27	CE25510, CE14448, CE32083, CE01671, CE20137, CE24366, CE14780, CE05083, CE33239, CE06090, CE29818, CE18515, CE34514, CE30125, CE17657, CE00289, CE22945, CE28758, CE17122, CE32998, CE20865, CE00499, CE09338, CE00291, CE03107, CE22577, CE28800, CE17989, CE33014, CE00290, CE14052, CE15900, CE18505, CE29594, CE19377, CE17254, CE40428, CE25231, CE20875, CE06987, CE30555, CE30443, CE37070, CE24991, CE1…	1627	496	4473	1.6185	6.12702e-24	4.7131e-25	6.81883e-24
GOTERM_CC_FAT	GO:0005739~mitochondrion	105	4.18493	4.21839e-24	CE13742, CE32102, CE26775, CE14780, CE09597, CE22940, CE09502, CE01467, CE07741, CE03917, CE06481, CE06582, CE28160, CE39477, CE24802, CE02298, CE28809, CE32337, CE16968, CE29032, CE25820, CE28800, CE16016, CE02183, CE29222, CE39547, CE22606, CE37355, CE37950, CE20336, CE13431, CE28591, CE22547, CE05685, CE19822, CE32507, CE13433, CE32929, CE31500, CE04010, CE28240, CE29198, CE05912, CE09512, CE3…	958	164	3589	2.39858	1.18115e-21	2.95287e-22	5.5777e-21
GOTERM_BP_FAT	GO:0006396~RNA processing	103	4.10522	2.01691e-22	CE19170, CE38492, CE22751, CE27690, CE12920, CE23346, CE18988, CE05155, CE15373, CE01538, CE19615, CE17723, CE38938, CE03398, CE03277, CE01889, CE26424, CE19186, CE16380, CE29722, CE36918, CE37578, CE17049, CE08718, CE08909, CE18505, CE20643, CE23932, CE22230, CE29932, CE02283, CE29126, CE31921, CE06519, CE16195, CE21971, CE22871, CE37950, CE27127, CE28259, CE15592, CE30346, CE03025, CE09718, CE0…	1627	132	4473	2.14523	3.00922e-19	2.14944e-20	3.34899e-19
GOTERM_MF_FAT	GO:0003723~RNA binding	114	4.54364	1.02324e-21	CE04237, CE19170, CE14704, CE38492, CE32185, CE27690, CE02197, CE12920, CE31303, CE01734, CE05155, CE23341, CE37787, CE01538, CE01537, CE27557, CE17723, CE07931, CE31253, CE01889, CE26424, CE19186, CE16380, CE36918, CE24278, CE08718, CE00410, CE18505, CE22230, CE17986, CE29932, CE02283, CE05267, CE29126, CE31921, CE00419, CE20875, CE16195, CE22871, CE37950, CE27570, CE24383, CE28259, CE29373, CE0…	1267	162	3748	2.08167	7.25479e-19	3.62739e-19	1.54575e-18
SP_PIR_KEYWORDS	mitochondrion	81	3.22838	1.32783e-17	CE24222, CE13742, CE07987, CE11420, CE26775, CE14780, CE09597, CE40109, CE03351, CE01467, CE07741, CE05298, CE03917, CE06481, CE08804, CE26880, CE28160, CE39477, CE11868, CE23794, CE00448, CE08883, CE28809, CE16968, CE29032, CE00318, CE40117, CE25820, CE28800, CE16016, CE02183, CE18481, CE15745, CE22606, CE40718, CE20218, CE03769, CE37355, CE09081, CE17940, CE01976, CE05227, CE00832, CE27647, CE3…	2480	123	8762	2.32665	4.581e-15	1.527e-15	1.81215e-14
SP_PIR_KEYWORDS	rna-binding	61	2.43125	2.92028e-17	CE14704, CE38492, CE29563, CE32185, CE02197, CE12920, CE01734, CE23341, CE37787, CE08804, CE17723, CE07931, CE02249, CE00446, CE20974, CE03763, CE03762, CE03821, CE02255, CE05721, CE19186, CE36918, CE24278, CE00410, CE01810, CE22230, CE31809, CE17986, CE00839, CE29932, CE02283, CE11024, CE39251, CE20875, CE16195, CE22871, CE37950, CE03770, CE27570, CE36757, CE06668, CE09667, CE33830, CE18478, CE2…	2480	82	8762	2.62826	1.0075e-14	2.51874e-15	3.98546e-14
SP_PIR_KEYWORDS	protein biosynthesis	46	1.8334	1.75066e-16	CE00015, CE11158, CE27570, CE36065, CE37820, CE05684, CE02197, CE18958, CE30325, CE19822, CE37787, CE23548, CE00078, CE20708, CE00548, CE13435, CE06580, CE07931, CE00367, CE02249, CE00932, CE20081, CE00291, CE17565, CE29032, CE16227, CE00664, CE00450, CE24685, CE28801, CE18372, CE27702, CE17273, CE27367, CE15900, CE34997, CE17962, CE11954, CE35160, CE31809, CE05656, CE01270, CE06304, CE13279, CE0…	2480	55	8762	2.95493	7.66054e-14	1.53211e-14	2.9976e-13
GOTERM_CC_FAT	GO:0031090~organelle membrane	83	3.30809	8.73171e-16	CE14448, CE07497, CE02103, CE00968, CE13742, CE32102, CE07987, CE13219, CE26775, CE40009, CE34256, CE16047, CE22940, CE09502, CE27288, CE05298, CE03917, CE06481, CE26880, CE01067, CE11868, CE23794, CE00448, CE26434, CE02298, CE28809, CE18906, CE32337, CE29032, CE21634, CE11494, CE27230, CE25820, CE28800, CE05654, CE16016, CE03205, CE20129, CE13291, CE29222, CE15745, CE40718, CE20218, CE32110, CE2…	958	141	3589	2.2053	2.4869e-13	4.9738e-14	1.17684e-12
GOTERM_BP_FAT	GO:0034660~ncRNA metabolic process	65	2.59067	8.64821e-15	CE40876, CE20317, CE28096, CE09083, CE23795, CE22751, CE19133, CE12920, CE18988, CE05155, CE21123, CE01538, CE15373, CE19615, CE17723, CE06580, CE38938, CE03398, CE29032, CE19186, CE39843, CE29722, CE28801, CE37578, CE17049, CE18372, CE09942, CE33722, CE18505, CE28320, CE23932, CE34997, CE16052, CE16195, CE06654, CE37950, CE00015, CE03770, CE27127, CE36065, CE36757, CE09768, CE28259, CE05684, CE2…	1627	82	4473	2.17927	1.29203e-11	8.61311e-13	1.43774e-11
KEGG_PATHWAY	cel03010:Ribosome	59	2.35153	1.4402e-14	CE20413, CE04237, CE26774, CE07033, CE09047, CE00078, CE30779, CE09041, CE26948, CE00821, CE20938, CE02255, CE03278, CE05721, CE00450, CE04561, CE09945, CE24278, CE20168, CE40119, CE19904, CE06360, CE16012, CE01543, CE26896, CE01810, CE26911, CE21392, CE30433, CE04691, CE13265, CE11024, CE07669, CE04362, CE08034, CE20485, CE00778, CE29835, CE18478, CE19677, CE06878, CE06313, CE00744, CE26658, CE1…	537	61	1047	1.8858	1.50102e-12	1.50102e-12	1.61426e-11
GOTERM_CC_FAT	GO:0031967~organelle envelope	60	2.39139	1.08466e-13	CE31866, CE00968, CE13742, CE32102, CE07987, CE26775, CE20315, CE40009, CE09502, CE22940, CE05298, CE03917, CE06481, CE26880, CE18121, CE23794, CE11868, CE09605, CE09693, CE00448, CE02298, CE28809, CE32337, CE09338, CE30523, CE28800, CE25820, CE20129, CE16016, CE13291, CE29222, CE15745, CE40718, CE20218, CE03769, CE37355, CE09081, CE01976, CE37950, CE34448, CE09866, CE02737, CE28591, CE25677, CE0…	958	94	3589	2.39129	3.03713e-11	5.06184e-12	1.43419e-10
GOTERM_CC_FAT	GO:0044429~mitochondrial part	64	2.55082	5.76258e-13	CE00968, CE13742, CE32102, CE07987, CE26775, CE09597, CE40009, CE09502, CE22940, CE07741, CE05298, CE03917, CE06481, CE26880, CE28160, CE23794, CE11868, CE24802, CE09693, CE00448, CE02298, CE28809, CE32337, CE16968, CE29032, CE00318, CE28800, CE25820, CE16016, CE13291, CE29222, CE15745, CE39547, CE40718, CE20218, CE03769, CE37355, CE09081, CE17940, CE01976, CE27647, CE37950, CE13431, CE09866, CE2…	958	106	3589	2.26195	1.61338e-10	2.30482e-11	7.61879e-10
GOTERM_BP_FAT	GO:0034470~ncRNA processing	48	1.91311	8.46379e-13	CE40876, CE37950, CE03770, CE20317, CE23795, CE27127, CE36757, CE28259, CE22751, CE20571, CE19133, CE12920, CE05155, CE18988, CE21123, CE15373, CE01538, CE14894, CE19615, CE23019, CE03583, CE17723, CE38938, CE03398, CE09718, CE22211, CE19186, CE00337, CE39843, CE29722, CE37578, CE17049, CE09942, CE23690, CE24787, CE30642, CE28320, CE18505, CE20643, CE23932, CE22116, CE30685, CE00816, CE16052, CE1…	1627	57	4473	2.31514	1.26288e-09	7.893e-11	1.40548e-09
GOTERM_BP_FAT	GO:0022613~ribonucleoprotein complex biogenesis	39	1.5544	1.70265e-12	CE40876, CE37950, CE32083, CE23795, CE08687, CE27127, CE36757, CE28259, CE20571, CE19133, CE12920, CE21123, CE14894, CE00268, CE23019, CE03583, CE08186, CE09718, CE32964, CE17565, CE19186, CE00337, CE39843, CE02624, CE05202, CE30642, CE17218, CE18505, CE23932, CE22116, CE04360, CE09655, CE30685, CE00816, CE16052, CE02283, CE27843, CE40630, CE16195	1627	43	4473	2.49349	2.54034e-09	1.49432e-10	2.82716e-09
GOTERM_BP_FAT	GO:0042254~ribosome biogenesis	37	1.47469	1.03459e-11	CE40876, CE37950, CE32083, CE23795, CE08687, CE27127, CE36757, CE28259, CE20571, CE19133, CE12920, CE21123, CE14894, CE00268, CE23019, CE03583, CE08186, CE09718, CE17565, CE19186, CE00337, CE39843, CE02624, CE05202, CE30642, CE17218, CE18505, CE23932, CE22116, CE04360, CE09655, CE00816, CE30685, CE16052, CE02283, CE40630, CE16195	1627	41	4473	2.48101	1.54362e-08	8.57564e-10	1.7179e-08
SP_PIR_KEYWORDS	mrna processing	32	1.27541	1.20681e-11	CE22871, CE38492, CE15592, CE38104, CE23346, CE09667, CE01891, CE08945, CE17753, CE01616, CE03025, CE00446, CE03763, CE03762, CE03111, CE01889, CE16380, CE39587, CE02065, CE36918, CE32766, CE01277, CE09299, CE22230, CE30437, CE31145, CE29793, CE29932, CE02283, CE01334, CE17941, CE21971	2480	38	8762	2.97521	4.1635e-09	6.93917e-10	1.647e-08
GOTERM_CC_FAT	GO:0031974~membrane-enclosed lumen	64	2.55082	2.93104e-11	CE40876, CE25510, CE32083, CE07987, CE02914, CE38104, CE09597, CE19133, CE12920, CE34529, CE07741, CE21123, CE00897, CE28160, CE22945, CE24802, CE16968, CE29032, CE19186, CE00318, CE28800, CE17989, CE17218, CE18505, CE20643, CE15745, CE39547, CE29932, CE07526, CE02283, CE40428, CE28171, CE08177, CE40630, CE16195, CE17940, CE27647, CE37950, CE13431, CE36757, CE28102, CE03972, CE01408, CE02270, CE3…	958	113	3589	2.12182	8.20689e-09	1.02586e-09	3.87552e-08
GOTERM_CC_FAT	GO:0031975~envelope	61	2.43125	3.77347e-11	CE31866, CE00968, CE13742, CE32102, CE07987, CE26775, CE20315, CE40009, CE09502, CE22940, CE05298, CE03917, CE06481, CE26880, CE18121, CE23794, CE11868, CE09605, CE09693, CE00448, CE02298, CE28809, CE32337, CE09338, CE30523, CE28800, CE25820, CE20129, CE16016, CE13291, CE29222, CE15745, CE40718, CE20218, CE03769, CE37355, CE09081, CE01976, CE37950, CE34448, CE09866, CE02737, CE28591, CE25677, CE0…	958	106	3589	2.15592	1.05657e-08	1.17397e-09	4.98942e-08
GOTERM_CC_FAT	GO:0005740~mitochondrial envelope	48	1.91311	4.16794e-11	CE00968, CE32102, CE13742, CE07987, CE26775, CE40009, CE09502, CE22940, CE03917, CE05298, CE06481, CE26880, CE11868, CE23794, CE00448, CE09693, CE02298, CE28809, CE32337, CE25820, CE28800, CE16016, CE13291, CE29222, CE15745, CE40718, CE20218, CE03769, CE37355, CE01976, CE09081, CE37950, CE09866, CE28591, CE25677, CE05685, CE13473, CE39288, CE39995, CE00474, CE22939, CE28240, CE29198, CE35917, CE0…	958	75	3589	2.39766	1.16702e-08	1.16702e-09	5.511e-08
SP_PIR_KEYWORDS	cytoplasm	119	4.74293	1.3286e-10	CE06997, CE32185, CE28377, CE02197, CE26031, CE30325, CE05002, CE37787, CE15373, CE30125, CE27425, CE17723, CE13740, CE38938, CE27758, CE00932, CE00291, CE27410, CE27562, CE24910, CE00410, CE15900, CE02013, CE11954, CE01253, CE03457, CE20875, CE28899, CE16954, CE37950, CE00015, CE27062, CE05684, CE28834, CE02985, CE18478, CE27378, CE06111, CE20745, CE18673, CE15495, CE20081, CE33592, CE17730, CE0…	2480	251	8762	1.67504	4.58368e-08	6.54812e-09	1.81322e-07
GOTERM_CC_FAT	GO:0031966~mitochondrial membrane	46	1.8334	2.44264e-10	CE37950, CE00968, CE13742, CE32102, CE07987, CE09866, CE26775, CE28591, CE25677, CE05685, CE13473, CE40009, CE39288, CE22940, CE09502, CE05298, CE03917, CE06481, CE39995, CE26880, CE23794, CE11868, CE00448, CE02298, CE28809, CE32337, CE22939, CE00474, CE28800, CE25820, CE16016, CE28240, CE13291, CE29222, CE15745, CE40718, CE35917, CE20218, CE05347, CE33696, CE03769, CE05705, CE03574, CE05446, CE3…	958	73	3589	2.36071	6.8394e-08	6.21763e-09	3.22975e-07
GOTERM_CC_FAT	GO:0000502~proteasome complex	26	1.03627	4.57563e-10	CE34396, CE16954, CE17915, CE05371, CE02632, CE20761, CE25941, CE19969, CE13818, CE08946, CE26355, CE30307, CE07571, CE36420, CE17564, CE30640, CE09799, CE26745, CE09654, CE18135, CE00101, CE29280, CE25011, CE01253, CE05521, CE19527	958	31	3589	3.1421	1.28118e-07	1.06765e-08	6.05007e-07
GOTERM_CC_FAT	GO:0070013~intracellular organelle lumen	60	2.39139	6.30604e-10	CE40876, CE25510, CE32083, CE02914, CE38104, CE09597, CE19133, CE12920, CE34529, CE07741, CE00897, CE21123, CE28160, CE22945, CE24802, CE16968, CE29032, CE19186, CE00318, CE17989, CE17218, CE18505, CE20643, CE39547, CE29932, CE07526, CE02283, CE40428, CE28171, CE08177, CE40630, CE16195, CE17940, CE27647, CE37950, CE13431, CE36757, CE28102, CE03972, CE01408, CE02270, CE30404, CE00268, CE01087, CE3…	958	109	3589	2.06221	1.76569e-07	1.35822e-08	8.33807e-07
GOTERM_CC_FAT	GO:0043233~organelle lumen	60	2.39139	6.30604e-10	CE40876, CE25510, CE32083, CE02914, CE38104, CE09597, CE19133, CE12920, CE34529, CE07741, CE00897, CE21123, CE28160, CE22945, CE24802, CE16968, CE29032, CE19186, CE00318, CE17989, CE17218, CE18505, CE20643, CE39547, CE29932, CE07526, CE02283, CE40428, CE28171, CE08177, CE40630, CE16195, CE17940, CE27647, CE37950, CE13431, CE36757, CE28102, CE03972, CE01408, CE02270, CE30404, CE00268, CE01087, CE3…	958	109	3589	2.06221	1.76569e-07	1.35822e-08	8.33807e-07
SMART	SM00360:RRM	47	1.87326	6.915e-10	CE40537, CE29542, CE20412, CE30443, CE28597, CE38492, CE24366, CE18963, CE07355, CE02197, CE30324, CE16399, CE23341, CE18515, CE33830, CE24152, CE21988, CE01891, CE27736, CE20224, CE28911, CE03763, CE01044, CE37535, CE03111, CE16307, CE03762, CE32410, CE27708, CE34364, CE26020, CE08718, CE31214, CE27099, CE26746, CE27299, CE02523, CE16801, CE18030, CE26916, CE06198, CE29126, CE23592, CE39251, CE3…	721	77	2688	2.27563	2.03993e-07	2.03993e-07	9.21685e-07
SP_PIR_KEYWORDS	mrna splicing	25	0.996413	1.57852e-09	CE22871, CE38492, CE15592, CE38104, CE23346, CE09667, CE01891, CE08945, CE17753, CE03025, CE00446, CE03763, CE03762, CE03111, CE01889, CE16380, CE39587, CE02065, CE01277, CE22230, CE29793, CE31145, CE02283, CE01334, CE21971	2480	29	8762	3.04575	5.44589e-07	6.80736e-08	2.15429e-06
GOTERM_CC_FAT	GO:0005783~endoplasmic reticulum	52	2.07254	1.90037e-09	CE20411, CE02103, CE32953, CE34394, CE20451, CE34256, CE18492, CE39472, CE00897, CE31715, CE18125, CE01067, CE19592, CE01826, CE20265, CE03397, CE14716, CE18906, CE19970, CE20348, CE21634, CE30049, CE25038, CE05654, CE20214, CE08177, CE16196, CE06987, CE23635, CE22589, CE04497, CE16898, CE39202, CE02737, CE03972, CE40354, CE05785, CE27878, CE00423, CE01081, CE00269, CE39620, CE00368, CE04736, CE3…	958	91	3589	2.14077	5.32105e-07	3.80075e-08	2.51274e-06
SP_PIR_KEYWORDS	protein transport	43	1.71383	2.18507e-09	CE31866, CE37950, CE14448, CE13742, CE34394, CE07987, CE06238, CE26151, CE25677, CE18096, CE13473, CE16047, CE33239, CE00425, CE05785, CE05298, CE06481, CE14954, CE39281, CE20745, CE39620, CE18121, CE18673, CE00448, CE40763, CE01826, CE10836, CE28809, CE09338, CE26780, CE11494, CE27230, CE28800, CE25820, CE07541, CE16016, CE04152, CE15745, CE05705, CE40630, CE16194, CE32512, CE23635	2480	66	8762	2.30185	7.53847e-07	8.37609e-08	2.98208e-06
SMART	SM00382:AAA	44	1.75369	2.59864e-09	CE05396, CE08688, CE20613, CE34059, CE03818, CE05663, CE19038, CE19131, CE27427, CE28160, CE08946, CE03496, CE09548, CE02114, CE02256, CE39381, CE09874, CE06097, CE19377, CE17254, CE27728, CE01547, CE26853, CE01253, CE40155, CE21971, CE17915, CE29064, CE05402, CE03262, CE39850, CE21767, CE37072, CE35878, CE34400, CE28355, CE24404, CE37518, CE08392, CE22219, CE18971, CE28240, CE09799, CE30749, CE2…	721	72	2688	2.27832	7.66598e-07	3.83299e-07	3.46367e-06
GOTERM_CC_FAT	GO:0005730~nucleolus	22	0.876843	2.99196e-09	CE40876, CE37950, CE32083, CE19186, CE36757, CE02914, CE02624, CE19133, CE12920, CE05202, CE30642, CE02270, CE17218, CE18505, CE22116, CE21123, CE00816, CE00268, CE02283, CE29708, CE16195, CE40630	958	25	3589	3.29678	8.37747e-07	5.58498e-08	3.95607e-06
SP_PIR_KEYWORDS	nucleus	210	8.36987	3.66879e-09	CE25510, CE32083, CE07075, CE02914, CE24777, CE12920, CE30125, CE25103, CE22945, CE01539, CE01367, CE01162, CE00499, CE09338, CE01889, CE02117, CE36918, CE25038, CE17989, CE20129, CE16386, CE32194, CE27562, CE20643, CE02013, CE19377, CE22230, CE31725, CE01253, CE36266, CE40428, CE17113, CE37950, CE30240, CE33318, CE20745, CE37480, CE27779, CE01087, CE29053, CE07344, CE27781, CE19891, CE30640, CE2…	2480	526	8762	1.41054	1.26573e-06	1.26573e-07	5.00699e-06
GOTERM_BP_FAT	GO:0008380~RNA splicing	30	1.1957	5.06071e-09	CE22871, CE28858, CE38492, CE15592, CE05372, CE38104, CE23346, CE01891, CE08945, CE17753, CE03025, CE00446, CE03763, CE03762, CE03111, CE32964, CE01889, CE16380, CE39587, CE02065, CE01277, CE22230, CE30437, CE35518, CE31145, CE02283, CE01334, CE27843, CE06519, CE21971	1627	34	4473	2.42579	7.55055e-06	3.97399e-07	8.40311e-06
GOTERM_MF_FAT	GO:0008135~translation factor activity, nucleic acid binding	34	1.35512	8.30673e-09	CE11158, CE27570, CE37820, CE29373, CE06668, CE02197, CE30325, CE18958, CE19822, CE23548, CE37787, CE00548, CE07931, CE00367, CE02249, CE00932, CE20081, CE00291, CE16227, CE03726, CE17565, CE27702, CE17273, CE27367, CE15900, CE17962, CE31809, CE11954, CE05656, CE01270, CE27322, CE22051, CE35204, CE13279	1267	43	3748	2.33902	5.88945e-06	1.96315e-06	1.25485e-05
GOTERM_CC_FAT	GO:0019866~organelle inner membrane	38	1.51455	1.00078e-08	CE37950, CE00968, CE13742, CE32102, CE07987, CE09866, CE26775, CE28591, CE05685, CE13473, CE40009, CE39288, CE09502, CE22940, CE03917, CE06481, CE39995, CE23794, CE11868, CE02298, CE28809, CE32337, CE00474, CE22939, CE28800, CE25820, CE20129, CE13291, CE29222, CE15745, CE40718, CE20218, CE05347, CE33696, CE03769, CE05446, CE37355, CE09081, CE01976	958	60	3589	2.37269	2.80218e-06	1.75136e-07	1.32327e-05
GOTERM_BP_FAT	GO:0006397~mRNA processing	39	1.5544	1.07102e-08	CE22871, CE28858, CE38492, CE15592, CE30346, CE38104, CE23346, CE01891, CE08945, CE17753, CE14540, CE01616, CE03025, CE00446, CE03763, CE03277, CE03762, CE03111, CE32964, CE01889, CE16380, CE36918, CE39587, CE02065, CE32766, CE01277, CE18505, CE09299, CE22230, CE30437, CE31145, CE29932, CE02283, CE29126, CE01334, CE27843, CE06519, CE17941, CE21971	1627	50	4473	2.1444	1.59795e-05	7.98982e-07	1.77839e-05
SP_PIR_KEYWORDS	proteasome	25	0.996413	1.86802e-08	CE34396, CE16954, CE17915, CE05371, CE02632, CE25941, CE19969, CE13818, CE08946, CE26355, CE30307, CE07571, CE36420, CE17564, CE30640, CE09799, CE26745, CE09654, CE18135, CE00101, CE29280, CE25011, CE01253, CE05521, CE19527	2480	31	8762	2.84925	6.44466e-06	5.8588e-07	2.54939e-05
INTERPRO	IPR012340:Nucleic acid-binding, OB-fold	26	1.03627	2.04898e-08	CE00015, CE07984, CE05684, CE27690, CE29373, CE19038, CE06668, CE21767, CE22465, CE37787, CE18478, CE17755, CE37480, CE02249, CE01889, CE19148, CE08392, CE03558, CE09874, CE10598, CE00768, CE05747, CE17962, CE00415, CE34320, CE06007	2082	31	6634	2.67243	4.94407e-05	4.94407e-05	3.60005e-05
GOTERM_BP_FAT	GO:0006364~rRNA processing	25	0.996413	2.08561e-08	CE40876, CE37950, CE23795, CE27127, CE36757, CE28259, CE20571, CE19133, CE12920, CE21123, CE14894, CE03583, CE23019, CE09718, CE19186, CE00337, CE39843, CE30642, CE18505, CE23932, CE22116, CE00816, CE30685, CE16052, CE16195	1627	27	4473	2.54558	3.11169e-05	1.48178e-06	3.46308e-05
GOTERM_BP_FAT	GO:0016072~rRNA metabolic process	25	0.996413	2.08561e-08	CE40876, CE37950, CE23795, CE27127, CE36757, CE28259, CE20571, CE19133, CE12920, CE21123, CE14894, CE03583, CE23019, CE09718, CE19186, CE00337, CE39843, CE30642, CE18505, CE23932, CE22116, CE00816, CE30685, CE16052, CE16195	1627	27	4473	2.54558	3.11169e-05	1.48178e-06	3.46308e-05
GOTERM_CC_FAT	GO:0005743~mitochondrial inner membrane	37	1.47469	2.38267e-08	CE37950, CE00968, CE13742, CE32102, CE07987, CE09866, CE26775, CE28591, CE05685, CE13473, CE40009, CE39288, CE09502, CE22940, CE03917, CE06481, CE39995, CE23794, CE11868, CE02298, CE28809, CE32337, CE00474, CE22939, CE28800, CE25820, CE13291, CE29222, CE15745, CE40718, CE20218, CE05347, CE33696, CE03769, CE05446, CE37355, CE09081, CE01976	958	59	3589	2.3494	6.67146e-06	3.9244e-07	3.15045e-05
KEGG_PATHWAY	cel03040:Spliceosome	65	2.59067	3.0849e-08	CE28858, CE23981, CE14704, CE38492, CE24366, CE34059, CE38104, CE26887, CE23346, CE23341, CE18515, CE27427, CE24152, CE03498, CE08945, CE16310, CE14540, CE28910, CE23645, CE09682, CE00446, CE03763, CE20974, CE03762, CE00499, CE01889, CE39381, CE09232, CE16380, CE39587, CE27517, CE08909, CE19377, CE22230, CE18785, CE27728, CE29793, CE26853, CE17296, CE02283, CE06519, CE39251, CE21971, CE31622, CE2…	537	80	1047	1.58415	3.20829e-06	1.60415e-06	3.44931e-05
SP_PIR_KEYWORDS	transit peptide	44	1.75369	4.04471e-08	CE27647, CE24222, CE11420, CE24890, CE14780, CE09597, CE05685, CE13473, CE19822, CE03351, CE39288, CE30404, CE07741, CE01467, CE03917, CE06481, CE28160, CE08883, CE28809, CE32929, CE00474, CE09258, CE29488, CE04010, CE40036, CE40117, CE00100, CE02183, CE09512, CE17273, CE08631, CE26937, CE39867, CE03057, CE30685, CE25935, CE22606, CE04242, CE20218, CE27322, CE17940, CE01976, CE00832, CE16792, CE0…	2480	73	8762	2.12952	1.39541e-05	1.16285e-06	5.52003e-05
SP_PIR_KEYWORDS	endoplasmic reticulum	29	1.15584	5.05051e-08	CE32953, CE16898, CE34394, CE03972, CE40354, CE05785, CE00897, CE00423, CE01081, CE31715, CE00269, CE18125, CE01067, CE39620, CE00368, CE04736, CE01826, CE03397, CE19970, CE20348, CE30601, CE03880, CE21562, CE36786, CE20214, CE16196, CE08177, CE06987, CE23635	2480	40	8762	2.56147	1.74241e-05	1.34033e-06	6.8927e-05
GOTERM_MF_FAT	GO:0015078~hydrogen ion transmembrane transporter activity	29	1.15584	7.09937e-08	CE27044, CE07497, CE30519, CE00209, CE05376, CE00968, CE17720, CE36139, CE09866, CE06291, CE06290, CE04504, CE29997, CE29684, CE22940, CE29133, CE14265, CE04818, CE06582, CE11868, CE21147, CE09693, CE22939, CE13291, CE19362, CE19628, CE20218, CE10544, CE22210, CE01976	1267	36	3748	2.38297	5.03333e-05	1.25836e-05	0.000107246
SP_PIR_KEYWORDS	transferase	136	5.42049	7.96986e-08	CE04859, CE06997, CE02109, CE09344, CE31860, CE09597, CE12920, CE39223, CE05156, CE01467, CE17321, CE32622, CE31715, CE25103, CE17723, CE37364, CE13740, CE38938, CE32713, CE01539, CE26434, CE01162, CE31996, CE08000, CE37871, CE29033, CE13269, CE36918, CE27410, CE08092, CE00872, CE23932, CE11552, CE08444, CE06590, CE03457, CE32580, CE16196, CE30081, CE24309, CE31985, CE24991, CE24240, CE30653, CE1…	2480	323	8762	1.48761	2.74957e-05	1.964e-06	0.000108769
SP_PIR_KEYWORDS	nucleotide-binding	190	7.57274	8.20145e-08	CE06997, CE35897, CE38547, CE01537, CE25103, CE28160, CE06580, CE17122, CE02114, CE01889, CE29032, CE28801, CE18372, CE06097, CE27030, CE27367, CE15900, CE19377, CE17254, CE18785, CE01547, CE01253, CE40155, CE09980, CE25231, CE29064, CE24991, CE30340, CE37072, CE38625, CE37480, CE28048, CE32469, CE20001, CE29195, CE29198, CE30749, CE01761, CE35160, CE41325, CE01270, CE06304, CE01334, CE09600, CE1…	2480	483	8762	1.38982	2.82946e-05	1.88633e-06	0.00011193
SMART	SM00487:DEXDc	29	1.15584	1.28543e-07	CE29563, CE15592, CE34059, CE26887, CE35647, CE27427, CE29884, CE06239, CE40452, CE27311, CE03025, CE09901, CE01889, CE03821, CE41449, CE39381, CE00337, CE29195, CE27030, CE37303, CE19377, CE18785, CE27728, CE26853, CE39177, CE00839, CE33793, CE25057, CE29792, CE01334, CE37043, CE25231, CE18219, CE21971, CE17716	721	43	2688	2.51434	3.79195e-05	1.264e-05	0.000171332
SMART	SM00490:HELICc	29	1.15584	1.28543e-07	CE29563, CE15592, CE34059, CE26887, CE35647, CE27427, CE29884, CE06239, CE40452, CE27311, CE03025, CE09901, CE01889, CE03821, CE41449, CE39381, CE00337, CE29195, CE27030, CE37303, CE19377, CE18785, CE27728, CE26853, CE39177, CE00839, CE33793, CE25057, CE29792, CE01334, CE37043, CE25231, CE18219, CE21971, CE17716	721	43	2688	2.51434	3.79195e-05	1.264e-05	0.000171332
GOTERM_BP_FAT	GO:0006399~tRNA metabolic process	40	1.59426	1.69314e-07	CE00015, CE03770, CE20317, CE28096, CE36065, CE09768, CE22751, CE05684, CE05155, CE18988, CE15373, CE01538, CE20708, CE19615, CE17723, CE13435, CE38938, CE06580, CE03398, CE22211, CE29032, CE24685, CE29722, CE28801, CE37578, CE17049, CE18372, CE09942, CE23690, CE24787, CE33722, CE28320, CE18505, CE34997, CE35160, CE06304, CE19505, CE06654, CE15201, CE06007	1627	55	4473	1.99944	0.000252584	1.14825e-05	0.000281138
GOTERM_CC_FAT	GO:0012505~endomembrane system	44	1.75369	1.88147e-07	CE31866, CE14448, CE34448, CE02103, CE16898, CE29642, CE02737, CE13219, CE20315, CE16047, CE34256, CE27288, CE01081, CE00269, CE39281, CE20745, CE01067, CE39620, CE18121, CE09605, CE26434, CE18906, CE33941, CE26971, CE09338, CE30523, CE11494, CE21634, CE27230, CE09797, CE37656, CE05654, CE20129, CE03205, CE21472, CE26832, CE30416, CE23816, CE32110, CE33164, CE36786, CE32580, CE20214, CE16196	958	80	3589	2.06049	5.26799e-05	2.92673e-06	0.000248775
GOTERM_MF_FAT	GO:0015077~monovalent inorganic cation transmembrane transporter activity	29	1.15584	1.98362e-07	CE27044, CE07497, CE30519, CE00209, CE05376, CE00968, CE17720, CE36139, CE09866, CE06291, CE06290, CE04504, CE29997, CE29684, CE22940, CE29133, CE14265, CE04818, CE06582, CE11868, CE21147, CE09693, CE22939, CE13291, CE19362, CE19628, CE20218, CE10544, CE22210, CE01976	1267	37	3748	2.31856	0.000140629	2.81274e-05	0.000299653
GOTERM_BP_FAT	GO:0016071~mRNA metabolic process	42	1.67397	1.99295e-07	CE22871, CE28858, CE38492, CE15592, CE30346, CE38104, CE23346, CE01891, CE08945, CE17753, CE39207, CE14540, CE01616, CE03025, CE00446, CE03763, CE03277, CE03762, CE03111, CE32964, CE01889, CE16380, CE36918, CE02065, CE39587, CE32766, CE01277, CE18505, CE09299, CE22230, CE23280, CE30437, CE31145, CE00839, CE29932, CE02283, CE29126, CE27843, CE01334, CE06519, CE17941, CE21971	1627	59	4473	1.95708	0.000297304	1.29281e-05	0.000330921
GOTERM_BP_FAT	GO:0019953~sexual reproduction	80	3.18852	2.08707e-07	CE34396, CE25510, CE28129, CE09083, CE20412, CE28377, CE25482, CE26887, CE12282, CE18986, CE13315, CE01823, CE37787, CE18515, CE00827, CE17753, CE16310, CE22945, CE02249, CE03763, CE03762, CE29466, CE01889, CE17563, CE37870, CE11494, CE03827, CE27230, CE00315, CE25038, CE00787, CE00788, CE36378, CE28089, CE27562, CE16096, CE24146, CE31809, CE11954, CE16197, CE00839, CE06519, CE39251, CE28138, CE1…	1627	137	4473	1.60539	0.000311342	1.29745e-05	0.000346549
GOTERM_BP_FAT	GO:0006259~DNA metabolic process	61	2.43125	2.21268e-07	CE05396, CE20613, CE34059, CE38104, CE03858, CE19038, CE12282, CE37459, CE00895, CE27427, CE11216, CE24152, CE25103, CE06184, CE01539, CE09605, CE35902, CE32998, CE11492, CE16306, CE02145, CE39381, CE39843, CE17767, CE03558, CE09874, CE31813, CE01414, CE02219, CE19377, CE28985, CE27728, CE26853, CE00415, CE17764, CE01686, CE17113, CE28840, CE28138, CE29749, CE31841, CE19434, CE29064, CE29376, CE4…	1627	97	4473	1.7289	0.000330078	1.32052e-05	0.000367407
INTERPRO	IPR000504:RNA recognition motif, RNP-1	47	1.87326	2.27351e-07	CE40537, CE29542, CE20412, CE30443, CE28597, CE38492, CE24366, CE18963, CE07355, CE02197, CE30324, CE16399, CE23341, CE18515, CE33830, CE24152, CE21988, CE01891, CE27736, CE20224, CE28911, CE03763, CE01044, CE37535, CE03111, CE16307, CE03762, CE32410, CE27708, CE34364, CE26020, CE08718, CE31214, CE27099, CE26746, CE27299, CE02523, CE16801, CE18030, CE26916, CE06198, CE29126, CE23592, CE39251, CE3…	2082	77	6634	1.94492	0.000548447	0.000274261	0.000399454
GOTERM_CC_FAT	GO:0033279~ribosomal subunit	17	0.677561	2.45691e-07	CE03278, CE04237, CE14030, CE26840, CE09945, CE00100, CE06360, CE01810, CE19125, CE05747, CE05849, CE29835, CE07741, CE39867, CE11024, CE24802, CE22195	958	19	3589	3.35199	6.8791e-05	3.6207e-06	0.00032486
INTERPRO	IPR012677:Nucleotide-binding, alpha-beta plait	46	1.8334	2.5759e-07	CE40537, CE29542, CE20412, CE30443, CE28597, CE38492, CE24366, CE18963, CE07355, CE02197, CE30324, CE16399, CE23341, CE18515, CE33830, CE24152, CE21988, CE01891, CE27736, CE20224, CE28911, CE03763, CE01044, CE37535, CE16307, CE03762, CE03111, CE05721, CE32410, CE27708, CE34364, CE40119, CE26020, CE08718, CE31214, CE27099, CE27299, CE02523, CE16801, CE18030, CE26916, CE29126, CE23592, CE39251, CE3…	2082	75	6634	1.9543	0.000621372	0.000207167	0.000452584
GOTERM_MF_FAT	GO:0016887~ATPase activity	70	2.78996	4.68568e-07	CE07497, CE00209, CE20613, CE29563, CE34059, CE03818, CE05663, CE26887, CE19038, CE27427, CE06239, CE28160, CE08946, CE09548, CE27311, CE03496, CE03493, CE02114, CE09901, CE03821, CE01889, CE41449, CE39381, CE03558, CE09874, CE06097, CE27030, CE19362, CE19377, CE02219, CE18785, CE27728, CE26853, CE00839, CE01253, CE19628, CE17764, CE25231, CE01976, CE17716, CE21971, CE17915, CE29064, CE05402, CE3…	1267	125	3748	1.65657	0.00033216	5.53676e-05	0.000707836
SP_PIR_KEYWORDS	atp-binding	153	6.09805	4.95798e-07	CE06997, CE35897, CE05663, CE38547, CE09784, CE12282, CE17321, CE27427, CE25103, CE28160, CE06580, CE23645, CE09901, CE02114, CE01889, CE29032, CE27133, CE16309, CE28801, CE27410, CE06097, CE18372, CE27030, CE00216, CE00872, CE34997, CE17254, CE19377, CE18785, CE01547, CE26853, CE01253, CE00415, CE40155, CE29792, CE09980, CE25231, CE21971, CE00015, CE29064, CE05402, CE36065, CE15592, CE24991, CE0…	2480	382	8762	1.41508	0.000171036	1.06906e-05	0.00067664
GOTERM_BP_FAT	GO:0007276~gamete generation	63	2.51096	5.60002e-07	CE34396, CE25510, CE28129, CE09083, CE20412, CE28377, CE25482, CE26887, CE12282, CE18986, CE13315, CE37787, CE18515, CE17753, CE16310, CE22945, CE02249, CE03763, CE03762, CE29466, CE01889, CE37870, CE11494, CE03827, CE27230, CE00315, CE25038, CE27562, CE24146, CE11954, CE31809, CE00839, CE06519, CE39251, CE28138, CE16194, CE29124, CE26718, CE27062, CE15592, CE06291, CE29997, CE05785, CE37486, CE3…	1627	103	4473	1.68157	0.000835175	3.2135e-05	0.000929858
INTERPRO	IPR003593:ATPase, AAA+ type, core	44	1.75369	5.70292e-07	CE05396, CE08688, CE20613, CE34059, CE03818, CE05663, CE19038, CE19131, CE27427, CE28160, CE08946, CE03496, CE09548, CE02114, CE02256, CE39381, CE09874, CE06097, CE19377, CE17254, CE27728, CE01547, CE26853, CE01253, CE40155, CE21971, CE17915, CE29064, CE05402, CE03262, CE39850, CE21767, CE37072, CE35878, CE34400, CE28355, CE24404, CE37518, CE08392, CE22219, CE18971, CE28240, CE09799, CE30749, CE2…	2082	72	6634	1.94722	0.00137517	0.000343969	0.001002
SP_PIR_KEYWORDS	rrna processing	17	0.677561	6.27049e-07	CE37950, CE19186, CE00337, CE36757, CE20571, CE19133, CE12920, CE30642, CE17217, CE23932, CE22116, CE21123, CE00816, CE30685, CE03583, CE16052, CE16195	2480	19	8762	3.16116	0.000216309	1.27253e-05	0.000855764
SP_PIR_KEYWORDS	dna replication	18	0.717417	7.98728e-07	CE29749, CE11492, CE37518, CE08392, CE17767, CE03558, CE37726, CE09874, CE01414, CE19038, CE21767, CE00220, CE00415, CE37480, CE17113, CE28840, CE35902, CE00331	2480	21	8762	3.02834	0.000275523	1.53088e-05	0.00109006
GOTERM_CC_FAT	GO:0005694~chromosome	34	1.35512	9.2756e-07	CE34732, CE07075, CE20613, CE30240, CE04501, CE12282, CE00220, CE25103, CE08624, CE06184, CE01367, CE02450, CE11492, CE00219, CE02628, CE37518, CE01045, CE27781, CE25038, CE17989, CE03253, CE16386, CE03252, CE01414, CE41465, CE37396, CE07426, CE23850, CE39251, CE06537, CE17113, CE28138, CE16194, CE17716	958	58	3589	2.19613	0.000259683	1.29858e-05	0.00122645
SP_PIR_KEYWORDS	Chaperone	23	0.9167	9.80932e-07	CE13742, CE07987, CE01234, CE16015, CE13229, CE28800, CE27242, CE11318, CE39722, CE02985, CE21562, CE15745, CE35110, CE00827, CE39286, CE00423, CE03057, CE23815, CE05441, CE05160, CE24546, CE08883, CE05162	2480	31	8762	2.62131	0.000338364	1.78115e-05	0.00133872
KEGG_PATHWAY	cel00190:Oxidative phosphorylation	54	2.15225	1.10597e-06	CE07497, CE00209, CE11464, CE00968, CE17720, CE05514, CE29186, CE14780, CE40009, CE22460, CE22940, CE38202, CE03917, CE04818, CE05296, CE11868, CE09693, CE19592, CE26163, CE08379, CE21933, CE19362, CE20218, CE19628, CE09081, CE01976, CE00832, CE33082, CE04005, CE30519, CE36139, CE22587, CE09866, CE06291, CE06290, CE04504, CE29997, CE05685, CE29684, CE03831, CE29133, CE32507, CE14265, CE16895, CE2…	537	67	1047	1.57142	0.000115015	3.83397e-05	0.00123661
GOTERM_CC_FAT	GO:0031981~nuclear lumen	38	1.51455	2.35256e-06	CE40876, CE37950, CE25510, CE32083, CE28102, CE36757, CE02914, CE38104, CE19133, CE01408, CE12920, CE34529, CE02270, CE21123, CE00268, CE22945, CE01087, CE19186, CE17989, CE25092, CE02624, CE05202, CE20390, CE30642, CE17218, CE20643, CE18505, CE22116, CE00816, CE29932, CE07526, CE02283, CE40428, CE29708, CE28171, CE40630, CE16195, CE04092	958	70	3589	2.03373	0.000658501	3.1367e-05	0.0031106
SP_PIR_KEYWORDS	helicase	28	1.11598	2.45066e-06	CE29563, CE15592, CE34059, CE06562, CE26887, CE27427, CE29884, CE06239, CE40452, CE27311, CE03025, CE09901, CE01889, CE03821, CE41449, CE39381, CE00337, CE27030, CE29195, CE37303, CE19377, CE18785, CE27728, CE26853, CE39177, CE00839, CE25057, CE29792, CE01334, CE37043, CE17764, CE25231, CE18219, CE21971	2480	43	8762	2.3006	0.000845122	4.22731e-05	0.0033445
SP_PIR_KEYWORDS	Initiation factor	18	0.717417	2.58397e-06	CE00932, CE20081, CE00291, CE16227, CE17565, CE27570, CE37820, CE02197, CE30325, CE27702, CE18958, CE27367, CE23548, CE17962, CE31809, CE11954, CE00367, CE07931	2480	22	8762	2.89069	0.000891073	4.24501e-05	0.00352642
GOTERM_MF_FAT	GO:0022890~inorganic cation transmembrane transporter activity	33	1.31527	2.89069e-06	CE27044, CE07497, CE00209, CE30519, CE28939, CE05376, CE00968, CE17720, CE36139, CE28937, CE09866, CE06291, CE06290, CE04504, CE29997, CE29684, CE22940, CE29133, CE38080, CE14265, CE04818, CE06582, CE11868, CE21147, CE09693, CE22939, CE36932, CE13291, CE19362, CE19628, CE20218, CE10544, CE22210, CE01976	1267	48	3748	2.03374	0.0020474	0.000292743	0.0043667
GOTERM_BP_FAT	GO:0007049~cell cycle	108	4.3045	3.79942e-06	CE05753, CE23033, CE26031, CE12282, CE13315, CE33239, CE34514, CE30125, CE13112, CE25103, CE27425, CE00289, CE27758, CE01367, CE00219, CE30523, CE16015, CE06097, CE20129, CE24910, CE00872, CE16197, CE05657, CE16629, CE05168, CE00415, CE40630, CE02318, CE16194, CE28104, CE29064, CE34448, CE29376, CE03731, CE06521, CE25982, CE33394, CE26559, CE00224, CE15710, CE28834, CE02270, CE00425, CE37486, CE2…	1627	208	4473	1.42749	0.0056527	0.000209931	0.0063086
GOTERM_MF_FAT	GO:0000166~nucleotide binding	322	12.8338	4.52877e-06	CE06997, CE35897, CE24366, CE11776, CE38547, CE35540, CE30324, CE16399, CE18515, CE01537, CE25103, CE19615, CE28160, CE06580, CE17122, CE03398, CE02114, CE01889, CE29032, CE29722, CE28801, CE06097, CE18372, CE27030, CE02704, CE08718, CE27367, CE15900, CE17254, CE02219, CE19377, CE18785, CE01547, CE08444, CE30136, CE01253, CE40155, CE09980, CE25231, CE29064, CE30555, CE30443, CE28597, CE24991, CE3…	1267	792	3748	1.20269	0.00320576	0.000401283	0.00684112
GOTERM_BP_FAT	GO:0002009~morphogenesis of an epithelium	121	4.82264	4.6909e-06	CE03289, CE29043, CE14704, CE01671, CE24366, CE16833, CE09784, CE26031, CE12282, CE18515, CE27427, CE30125, CE27425, CE29312, CE00289, CE17657, CE20865, CE03397, CE00219, CE09338, CE01889, CE27133, CE16309, CE00290, CE33014, CE16096, CE19377, CE26853, CE29793, CE29126, CE29792, CE32844, CE00419, CE06987, CE02318, CE09627, CE28257, CE25982, CE37070, CE27062, CE26151, CE15710, CE05686, CE00220, CE3…	1627	239	4473	1.39187	0.00697441	0.000249927	0.00778878
INTERPRO	IPR014021:Helicase, superfamily 1 and 2, ATP-binding	29	1.15584	5.15613e-06	CE29563, CE15592, CE34059, CE26887, CE35647, CE27427, CE29884, CE06239, CE40452, CE27311, CE03025, CE09901, CE01889, CE03821, CE41449, CE39381, CE00337, CE29195, CE27030, CE37303, CE19377, CE18785, CE27728, CE26853, CE39177, CE00839, CE33793, CE25057, CE29792, CE01334, CE37043, CE25231, CE18219, CE21971, CE17716	2082	43	6634	2.14894	0.0123647	0.00248526	0.00905892
INTERPRO	IPR014001:DEAD-like helicase, N-terminal	29	1.15584	5.15613e-06	CE29563, CE15592, CE34059, CE26887, CE35647, CE27427, CE29884, CE06239, CE40452, CE27311, CE03025, CE09901, CE01889, CE03821, CE41449, CE39381, CE00337, CE29195, CE27030, CE37303, CE19377, CE18785, CE27728, CE26853, CE39177, CE00839, CE33793, CE25057, CE29792, CE01334, CE37043, CE25231, CE18219, CE21971, CE17716	2082	43	6634	2.14894	0.0123647	0.00248526	0.00905892
INTERPRO	IPR001650:DNA/RNA helicase, C-terminal	29	1.15584	5.15613e-06	CE29563, CE15592, CE34059, CE26887, CE35647, CE27427, CE29884, CE06239, CE40452, CE27311, CE03025, CE09901, CE01889, CE03821, CE41449, CE39381, CE00337, CE29195, CE27030, CE37303, CE19377, CE18785, CE27728, CE26853, CE39177, CE00839, CE33793, CE25057, CE29792, CE01334, CE37043, CE25231, CE18219, CE21971, CE17716	2082	43	6634	2.14894	0.0123647	0.00248526	0.00905892
GOTERM_BP_FAT	GO:0060429~epithelium development	122	4.8625	5.57375e-06	CE03289, CE29043, CE14704, CE01671, CE24366, CE16833, CE09784, CE26031, CE12282, CE18515, CE27427, CE30125, CE27425, CE29312, CE00289, CE17657, CE20865, CE03397, CE00219, CE09338, CE01889, CE27133, CE16309, CE00290, CE33014, CE16096, CE19377, CE26853, CE29793, CE29126, CE29792, CE32844, CE00419, CE06987, CE02318, CE09627, CE28257, CE25982, CE37070, CE27062, CE26151, CE15710, CE05686, CE00220, CE3…	1627	242	4473	1.38598	0.00828158	0.00028672	0.0092546
GOTERM_CC_FAT	GO:0016469~proton-transporting two-sector ATPase complex	20	0.79713	5.69666e-06	CE27044, CE07497, CE00209, CE05376, CE00968, CE36139, CE09866, CE06291, CE06290, CE29997, CE04504, CE29684, CE13291, CE19362, CE29133, CE19628, CE11868, CE03574, CE22210, CE01976	958	28	3589	2.67596	0.0015938	7.25005e-05	0.00753206
GOTERM_CC_FAT	GO:0005839~proteasome core complex	13	0.518135	6.3923e-06	CE16954, CE17564, CE05371, CE20761, CE25941, CE19969, CE26745, CE13818, CE09654, CE05521, CE30307, CE07571, CE36420	958	14	3589	3.47875	0.00178825	7.78166e-05	0.0084518
GOTERM_MF_FAT	GO:0003899~DNA-directed RNA polymerase activity	17	0.677561	8.40432e-06	CE02117, CE39091, CE27997, CE37714, CE22465, CE30653, CE00225, CE05629, CE18986, CE25620, CE26662, CE23831, CE00220, CE14750, CE08817, CE06667, CE29979, CE01162	1267	19	3748	2.64678	0.00594097	0.000661857	0.0126952
GOTERM_CC_FAT	GO:0005794~Golgi apparatus	41	1.63412	8.44156e-06	CE14448, CE32953, CE29642, CE24309, CE37070, CE13219, CE26151, CE24240, CE18096, CE16047, CE33047, CE27288, CE00425, CE30910, CE34170, CE39281, CE01067, CE00368, CE18673, CE04736, CE29649, CE26434, CE01312, CE11494, CE27230, CE09797, CE08691, CE37656, CE16642, CE03205, CE26046, CE21472, CE24334, CE23816, CE14884, CE07190, CE32110, CE33164, CE36786, CE32580, CE28748	958	81	3589	1.8963	0.00236085	9.84804e-05	0.0111612
GOTERM_BP_FAT	GO:0055085~transmembrane transport	36	1.43483	9.68474e-06	CE27044, CE31866, CE37950, CE07497, CE00209, CE05376, CE00968, CE36139, CE13742, CE07987, CE09866, CE06291, CE06290, CE04504, CE29997, CE29684, CE13473, CE29133, CE05785, CE19201, CE06481, CE14954, CE18121, CE11868, CE28809, CE09338, CE25820, CE28800, CE13291, CE19362, CE15745, CE41464, CE03057, CE19628, CE22210, CE01976	1627	53	4473	1.8674	0.0143458	0.000481541	0.0160799
SP_PIR_KEYWORDS	mitochondrion inner membrane	22	0.876843	1.20934e-05	CE37950, CE00474, CE13742, CE07987, CE40117, CE28800, CE25820, CE26775, CE05685, CE13473, CE15745, CE03917, CE06481, CE40718, CE39995, CE20218, CE05347, CE23794, CE03769, CE37355, CE09081, CE01976	2480	32	8762	2.42898	0.00416356	0.00018963	0.0165032
INTERPRO	IPR003959:ATPase, AAA-type, core	23	0.9167	1.4779e-05	CE02114, CE17915, CE37518, CE05402, CE02256, CE20613, CE06097, CE22219, CE28286, CE28240, CE09799, CE35878, CE19131, CE34400, CE17254, CE26937, CE01547, CE29280, CE01253, CE28160, CE40155, CE08946, CE03496, CE06149	2082	32	6634	2.2902	0.0350336	0.00592605	0.0259635
GOTERM_BP_FAT	GO:0008033~tRNA processing	23	0.9167	1.60139e-05	CE03770, CE22211, CE20317, CE29722, CE37578, CE22751, CE17049, CE09942, CE23690, CE24787, CE18988, CE18505, CE05155, CE28320, CE01538, CE15373, CE19615, CE17723, CE38938, CE19505, CE03398, CE06654, CE15201	1627	29	4473	2.18043	0.0236098	0.000770445	0.0265872
SP_PIR_KEYWORDS	translocation	14	0.557991	1.64276e-05	CE28809, CE31866, CE37950, CE09338, CE13742, CE07987, CE28800, CE25820, CE13473, CE15745, CE05785, CE06481, CE14954, CE18121	2480	16	8762	3.09143	0.00565152	0.000246385	0.0224172
GOTERM_BP_FAT	GO:0048729~tissue morphogenesis	123	4.90235	1.78734e-05	CE03289, CE29043, CE14704, CE01671, CE24366, CE16833, CE24777, CE09784, CE26031, CE12282, CE18515, CE27427, CE30125, CE27425, CE29312, CE00289, CE17657, CE20865, CE03397, CE00219, CE09338, CE01889, CE27133, CE16309, CE00290, CE33014, CE16096, CE19377, CE26853, CE29793, CE29126, CE29792, CE32844, CE00419, CE06987, CE02318, CE09627, CE28257, CE25982, CE37070, CE27062, CE26151, CE15710, CE05686, CE0…	1627	249	4473	1.35805	0.026315	0.00083301	0.029674
SP_PIR_KEYWORDS	ribosome biogenesis	15	0.597848	1.85779e-05	CE32083, CE19186, CE00337, CE36757, CE02624, CE19133, CE05202, CE17218, CE22116, CE21123, CE00268, CE08186, CE03583, CE16195, CE40630	2480	18	8762	2.94422	0.00638893	0.000267024	0.0253512
SMART	SM00651:Sm	12	0.478278	2.15428e-05	CE05848, CE22871, CE01277, CE29146, CE22230, CE14704, CE09757, CE02065, CE08945, CE38571, CE00446, CE23346	721	13	2688	3.44137	0.00633504	0.00158754	0.0287101
GOTERM_MF_FAT	GO:0003743~translation initiation factor activity	22	0.876843	2.27162e-05	CE00932, CE20081, CE00291, CE16227, CE17565, CE27570, CE37820, CE29373, CE02197, CE06668, CE30325, CE18958, CE27702, CE27367, CE23548, CE17962, CE31809, CE11954, CE07931, CE00367, CE22051, CE35204	1267	29	3748	2.24413	0.0159769	0.0016093	0.0343105
GOTERM_MF_FAT	GO:0070035~purine NTP-dependent helicase activity	29	1.15584	2.39335e-05	CE29563, CE15592, CE34059, CE06562, CE26887, CE27427, CE29884, CE06239, CE40452, CE27311, CE03025, CE03493, CE09901, CE01889, CE03821, CE41449, CE39381, CE00337, CE29195, CE27030, CE37303, CE19377, CE02219, CE18785, CE27728, CE26853, CE39177, CE00839, CE25057, CE37043, CE17764, CE25231, CE18219, CE21971, CE17716	1267	43	3748	1.99504	0.0168259	0.00154146	0.0361489
GOTERM_MF_FAT	GO:0008026~ATP-dependent helicase activity	29	1.15584	2.39335e-05	CE29563, CE15592, CE34059, CE06562, CE26887, CE27427, CE29884, CE06239, CE40452, CE27311, CE03025, CE03493, CE09901, CE01889, CE03821, CE41449, CE39381, CE00337, CE29195, CE27030, CE37303, CE19377, CE02219, CE18785, CE27728, CE26853, CE39177, CE00839, CE25057, CE37043, CE17764, CE25231, CE18219, CE21971, CE17716	1267	43	3748	1.99504	0.0168259	0.00154146	0.0361489
GOTERM_CC_FAT	GO:0044427~chromosomal part	23	0.9167	2.4602e-05	CE34732, CE11492, CE00219, CE37518, CE07075, CE20613, CE30240, CE25038, CE03253, CE16386, CE03252, CE04501, CE00220, CE41465, CE07426, CE23850, CE08624, CE06537, CE39251, CE01367, CE16194, CE17716, CE02450	958	37	3589	2.32881	0.00686498	0.000275508	0.0325248
GOTERM_BP_FAT	GO:0006119~oxidative phosphorylation	27	1.07613	2.66339e-05	CE27044, CE07497, CE00209, CE36139, CE00968, CE05376, CE09866, CE06291, CE06290, CE04504, CE29997, CE05685, CE29684, CE22940, CE29133, CE14265, CE11868, CE21147, CE22939, CE01438, CE13291, CE21933, CE19362, CE19628, CE02132, CE22210, CE01976, CE00832	1627	37	4473	2.0062	0.0389591	0.00120347	0.0442154
GOTERM_MF_FAT	GO:0034062~RNA polymerase activity	17	0.677561	2.88315e-05	CE02117, CE39091, CE27997, CE37714, CE22465, CE30653, CE00225, CE05629, CE18986, CE25620, CE26662, CE23831, CE00220, CE14750, CE08817, CE06667, CE29979, CE01162	1267	20	3748	2.51444	0.0202343	0.00170203	0.0435451

## Sheet: Sheet8
Table S4. Functional enrichments among genes with differentially-expressed RPF levels after diapause exit.
C. brenneri: higher in diapause animals
Category	Term	Count	%	PValue	Genes	List Total	Pop Hits	Pop Total	Fold Enrichment	Bonferroni	Benjamini	FDR
INTERPRO	IPR008160:Collagen triple helix repeat	56	2.75049	9.2274e-11	CE04577, CE19515, CE15507, CE27897, CE04421, CE13609, CE08889, CE17596, CE07789, CE07013, CE07185, CE25334, CE29723, CE03136, CE25281, CE04989, CE05650, CE03514, CE11066, CE41341, CE21291, CE15437, CE02213, CE02214, CE25036, CE02380, CE15291, CE33481, CE33480, CE18860, CE03121, CE34548, CE34831, CE06421, CE17480, CE17509, CE06399, CE00083, CE20194, CE32542, CE20539, CE26306, CE09720, CE04542, CE0…	1423	113	6634	2.31036	1.19864e-07	1.19864e-07	1.50648e-07
INTERPRO	IPR001534:Transthyretin-like	25	1.2279	1.30203e-10	CE09289, CE28433, CE38951, CE40692, CE11362, CE19206, CE19207, CE33373, CE00113, CE09527, CE17975, CE19205, CE00506, CE39742, CE03639, CE06327, CE19022, CE19023, CE06389, CE06450, CE01375, CE33800, CE14325, CE00475, CE32820	1423	32	6634	3.64217	1.69134e-07	8.4567e-08	2.12572e-07
GOTERM_MF_FAT	GO:0042302~structural constituent of cuticle	49	2.40668	1.61924e-10	CE04577, CE19515, CE15507, CE27897, CE13609, CE08889, CE17596, CE07789, CE07013, CE07185, CE25334, CE10938, CE29723, CE03136, CE05650, CE03514, CE41341, CE11066, CE21291, CE15437, CE02214, CE25036, CE02380, CE15291, CE33481, CE33480, CE18860, CE03121, CE34548, CE34831, CE06421, CE17509, CE10940, CE06399, CE00083, CE20539, CE26306, CE09720, CE04542, CE07146, CE14361, CE15821, CE02165, CE00956, CE0…	778	97	3748	2.43357	8.48484e-08	8.48484e-08	2.34715e-07
GOTERM_CC_FAT	GO:0031224~intrinsic to membrane	675	33.1532	1.48001e-09	CE31907, CE06611, CE32084, CE34810, CE27696, CE15507, CE01731, CE04998, CE19788, CE34907, CE31301, CE15646, CE11770, CE36678, CE06717, CE27352, CE09971, CE31910, CE24874, CE06337, CE22814, CE32791, CE04848, CE34800, CE18902, CE40564, CE35001, CE18279, CE20931, CE34804, CE05765, CE04989, CE29696, CE14257, CE34503, CE35282, CE15437, CE06708, CE38553, CE34601, CE35145, CE32387, CE29596, CE36790, CE4…	805	2733	3589	1.10114	2.59002e-07	2.59002e-07	1.81443e-06
INTERPRO	IPR002486:Nematode cuticle collagen, N-terminal	46	2.25933	2.53052e-09	CE04577, CE18860, CE03121, CE34548, CE34831, CE19515, CE06421, CE15507, CE17509, CE27897, CE06399, CE00083, CE13609, CE20539, CE08889, CE26306, CE09720, CE04542, CE07146, CE17596, CE14361, CE07789, CE07013, CE15821, CE07185, CE25334, CE29723, CE03136, CE00956, CE07061, CE05574, CE04580, CE05650, CE03514, CE11066, CE41341, CE05147, CE21291, CE15437, CE02214, CE25036, CE16427, CE02380, CE15291, CE3…	1423	91	6634	2.35661	3.28714e-06	1.09571e-06	4.13136e-06
GOTERM_CC_FAT	GO:0016021~integral to membrane	672	33.0059	2.7611e-09	CE31907, CE06611, CE32084, CE34810, CE27696, CE15507, CE01731, CE04998, CE19788, CE34907, CE31301, CE15646, CE11770, CE36678, CE06717, CE27352, CE09971, CE31910, CE24874, CE06337, CE22814, CE32791, CE04848, CE34800, CE18902, CE40564, CE35001, CE18279, CE20931, CE34804, CE05765, CE04989, CE29696, CE14257, CE34503, CE35282, CE15437, CE06708, CE38553, CE34601, CE35145, CE32387, CE29596, CE36790, CE4…	805	2723	3589	1.10027	4.83192e-07	2.41596e-07	3.38497e-06
GOTERM_MF_FAT	GO:0008158~hedgehog receptor activity	17	0.834971	5.26278e-09	CE36938, CE39744, CE18227, CE01000, CE34277, CE19144, CE06861, CE30905, CE21403, CE08532, CE24422, CE29251, CE32661, CE37974, CE17902, CE38955, CE13900	778	19	3748	4.31038	2.75769e-06	1.37885e-06	7.62857e-06
INTERPRO	IPR003392:Patched	17	0.834971	9.22514e-09	CE36938, CE39744, CE18227, CE01000, CE34277, CE19144, CE06861, CE30905, CE21403, CE08532, CE24422, CE29251, CE32661, CE37974, CE17902, CE38955, CE13900	1423	19	6634	4.17125	1.19834e-05	2.99586e-06	1.50611e-05
INTERPRO	IPR000731:Sterol-sensing 5TM box	17	0.834971	3.69234e-08	CE36938, CE39744, CE18227, CE01000, CE34277, CE19144, CE06861, CE30905, CE21403, CE08532, CE24422, CE29251, CE32661, CE37974, CE17902, CE38955, CE13900	1423	20	6634	3.96268	4.79624e-05	9.59266e-06	6.02817e-05
INTERPRO	IPR006150:Cysteine-rich repeat	21	1.03143	5.73607e-07	CE39046, CE18275, CE41066, CE28621, CE37250, CE28815, CE40616, CE41486, CE12496, CE29882, CE04094, CE01927, CE20231, CE35526, CE29730, CE31545, CE15024, CE25989, CE15670, CE25506, CE20071	1423	32	6634	3.05943	0.000744838	0.000124178	0.000936474
UP_SEQ_FEATURE	signal peptide	78	3.83104	7.02842e-07	CE31059, CE27200, CE18695, CE24735, CE29710, CE32100, CE14682, CE15545, CE35854, CE38541, CE35909, CE36560, CE20207, CE20368, CE01631, CE29251, CE02102, CE01827, CE20264, CE37417, CE32056, CE37227, CE00646, CE31992, CE10938, CE05765, CE30627, CE01114, CE41486, CE24964, CE20217, CE27767, CE03459, CE38962, CE04532, CE32870, CE01301, CE33870, CE38952, CE01758, CE10940, CE13189, CE00157, CE36020, CE2…	378	259	2078	1.65557	0.000655537	0.000655537	0.00110065
GOTERM_CC_FAT	GO:0005576~extracellular region	68	3.33988	8.21745e-07	CE31059, CE27200, CE29712, CE24735, CE29710, CE15545, CE26674, CE35854, CE38541, CE13609, CE40768, CE35909, CE36560, CE20207, CE10372, CE20368, CE17975, CE05907, CE02102, CE37227, CE07185, CE10938, CE29723, CE35001, CE01114, CE29510, CE24964, CE00681, CE03923, CE14349, CE04532, CE32870, CE37527, CE17106, CE27649, CE38952, CE01758, CE10940, CE16577, CE13189, CE36020, CE36859, CE30073, CE08102, CE0…	805	175	3589	1.7324	0.000143795	4.7934e-05	0.00100741
SMART	SM00289:WR1	21	1.03143	8.42872e-07	CE39046, CE18275, CE41066, CE28621, CE37250, CE28815, CE40616, CE41486, CE12496, CE29882, CE04094, CE01927, CE20231, CE35526, CE29730, CE31545, CE15024, CE25989, CE15670, CE25506, CE20071	594	32	2688	2.9697	0.000203954	0.000203954	0.00108936
GOTERM_MF_FAT	GO:0004857~enzyme inhibitor activity	25	1.2279	3.40263e-06	CE07937, CE17106, CE07935, CE18888, CE38853, CE31100, CE33520, CE40955, CE25962, CE29882, CE01927, CE15024, CE03628, CE30816, CE18275, CE28945, CE23605, CE28515, CE41066, CE35787, CE29510, CE41486, CE18035, CE14349, CE15670	778	47	3748	2.56249	0.00178139	0.00059415	0.00493211
GOTERM_MF_FAT	GO:0030414~peptidase inhibitor activity	23	1.12967	8.41537e-06	CE07937, CE30816, CE18275, CE17106, CE07935, CE28945, CE23605, CE41066, CE18888, CE35787, CE29510, CE38853, CE31100, CE41486, CE40955, CE33520, CE25962, CE29882, CE01927, CE18035, CE14349, CE15024, CE15670	778	43	3748	2.57679	0.00439997	0.00110181	0.0121977
SP_PIR_KEYWORDS	collagen	27	1.32613	1.57851e-05	CE04577, CE34548, CE19515, CE34831, CE17509, CE27897, CE00083, CE13609, CE04421, CE20539, CE09720, CE26306, CE08889, CE07146, CE04542, CE14361, CE07185, CE25334, CE29723, CE25281, CE07061, CE04989, CE04580, CE39705, CE40276, CE25036, CE33695	2000	52	8762	2.27475	0.00448868	0.00448868	0.0209266
INTERPRO	IPR003582:Metridin-like ShK toxin	24	1.17878	2.57724e-05	CE18864, CE29710, CE32478, CE34274, CE37286, CE05499, CE13217, CE13215, CE13311, CE35854, CE13213, CE38541, CE35081, CE27858, CE35820, CE01827, CE08574, CE31560, CE21736, CE41424, CE10762, CE08791, CE22016, CE41327, CE23553	1423	47	6634	2.38059	0.0329246	0.00477127	0.0420681
SMART	SM00254:ShKT	24	1.17878	3.7899e-05	CE18864, CE29710, CE32478, CE34274, CE37286, CE05499, CE13217, CE13215, CE13311, CE35854, CE13213, CE38541, CE35081, CE27858, CE35820, CE01827, CE08574, CE31560, CE21736, CE41424, CE10762, CE08791, CE22016, CE41327, CE23553	594	47	2688	2.31077	0.00912979	0.00457536	0.0489713
