# Supplementary material for: Conserved Translatome Remodeling in Nematode Species Executing a Shared Developmental Transition
Source: PLoS Genet. 2013 Oct 3;9(10):e1003739. doi: 10.1371/journal.pgen.1003739 (PMC3789828; doi:10.1371/journal.pgen.1003739)
Supplement: Table S5 — Manually-curated table of conserved, differentially-regulated genes of interest. (XLSX) [file pgen.1003739.s012.xlsx]

## Sheet: Sheet1
Table S5. Manually-curated table of conserved, differentially-regulated genes of interest.
Genes were selected for investigation based on hypotheses generated from literature on starvation, diapause, and dauer formation. Included genes were significantly differentially-expressed in RPF data from at least two species. Selection largely targeted genes and groups expected to be candidates for high expression during diapause.
Legend:
CE	C. elegans
CB	C. briggsae
CR	C. remanei
CN	C. briggsae
M	mRNA-seq
R	RPF
l2FC	log(2) Fold Change
higher in development
higher in diapause
C. elegans gene	C. elegans protein	CE.M.l2FC	CE.M.pval	CE.R.l2FC	CE.R.pval	CB.M.l2FC	CB.M.pval	CB.R.l2FC	CB.R.pval	CR.M.l2FC	CR.M.pval	CR.R.l2FC	CR.R.pval	CN.M.l2FC	CN.M.pval	CN.R.l2FC	CN.R.pval
nhr-49	CE32693	-0.623362	0.00117919	-0.827678	1.06902e-06	-0.555866	0.00187081	-0.863924	0.000597927	-0.251042	0.34927	-0.365753	0.0980204	-0.274019	0.331912	-0.33673	0.0901957
sod-1	CE23550	0.11339	0.87256	-0.579598	0.00119129	0.59026	0.000660254	-0.164791	1	-0.614452	0.0026903	-1.4479	1.21521e-18	0.0149278	1	-0.247911	0.295297
sod-3	CE08002	-4.83008	4.39976e-45	-4.84763	2.02462e-68	NA	NA	NA	NA	NA	NA	NA	NA	NA	NA	NA	NA
sod-4	CE25009	-1.64939	1.29506e-21	-2.68743	1.43149e-51	-1.48028	1.25e-12	-2.38349	5.50657e-19	-0.950875	0.0002403	-1.72052	1.48407e-19	NA	NA	NA	NA
daf-3	CE34156	5.24294	2.96658e-81	6.1518	1.17752e-89	1.02795	5.24189e-06	1.21751	0.00146249	2.55142	1.29681e-11	2.62815	7.65982e-16	NA	NA	NA	NA
daf-16 (FOXO)	CE28771	-0.754385	0.000130558	-1.11959	3.96217e-10	-1.39771	7.37734e-17	-2.09236	2.56731e-19	-0.967051	1.62242e-05	-1.70382	3.79784e-23	NA	NA	NA	NA
daf-2	CE05441	0.836492	0.00534226	3.26612	3.21156e-41	1.26874	3.96571e-11	2.83034	3.81609e-09	1.18098	8.40629e-10	3.21927	6.22573e-23	0.74701	0.00694031	2.05977	2.8344e-15
Autophagy
unc-51	CE24516	-0.885998	3.32666e-06	-1.20815	8.41058e-14	-1.02125	4.72274e-09	-1.7239	3.13296e-13	-0.590073	0.0130865	-1.11151	5.80652e-11	-0.612056	0.0038855	-0.72909	2.09307e-05
lgg-1	CE01849	-2.27343	6.80241e-33	-3.10025	5.97422e-62	-2.17747	6.91385e-38	-3.48223	8.12429e-32	-1.08673	5.14723e-09	-2.20814	5.87862e-37	NA	NA	NA	NA
atg-18	CE10268	-2.50533	8.61772e-44	-2.70947	1.04559e-50	-2.1633	4.94377e-37	-2.82637	9.22552e-36	-1.63951	4.424e-16	-2.46676	1.40694e-45	-1.09539	1.9534e-08	-1.46418	1.97083e-20
atg-3	CE25486	-0.858892	1.4541e-05	-1.44762	6.5048e-13	-1.05824	2.43583e-07	-1.65141	1.45218e-11	-0.695931	0.0328924	-1.26954	1.43925e-11	-0.476956	0.0657419	-0.923026	6.50893e-08
Dauer
akt-1	CE31304	-2.37501	8.0275e-40	-2.71996	1.54978e-51	-2.92985	6.50265e-67	-3.22719	1.41147e-38	-1.31476	1.5645e-12	-1.91606	2.97661e-28	NA	NA	NA	NA
mfb-1	CE15750	-2.16825	2.00982e-23	-2.47119	1.95959e-31	-2.07762	7.73412e-25	-2.6654	3.61547e-24	-1.15682	1.17254e-05	-2.08937	1.96322e-28	-1.09237	2.5641e-06	-1.51286	5.3244e-18
kin-29	CE28479	-0.22072	0.340675	-0.886594	1.36209e-06	-0.748912	4.39207e-05	-1.16878	1.2276e-05	-0.634375	0.00473715	-0.70122	0.000508844	NA	NA	NA	NA
daf-15	CE28535	-0.490854	0.0662056	-0.677518	0.000807455	-0.656769	0.000487008	-0.833976	0.000408093	-0.0847206	0.851041	-0.256406	0.325876	-0.329054	0.163982	-0.532297	0.0066589
odr-4	CE32953	0.793063	0.000319408	0.735926	9.97054e-06	1.07302	1.34941e-08	0.934234	0.000401046	0.729336	0.00246126	0.544624	0.0254882	0.748315	0.000933071	0.704956	0.000378875
lite-1	CE29579	-1.15119	9.77342e-06	-1.34644	5.25009e-06	-0.962193	0.000179384	-1.71644	5.60662e-07	-0.988486	0.00446573	-1.14822	0.000150776	-0.441263	0.173524	-0.849479	0.00151568
T19F4.1	CE29349	-0.923466	0.000331166	-1.84417	6.66397e-11	-0.967203	8.94664e-05	-1.40648	6.68029e-07	-0.488216	0.321408	-1.01755	0.000733963	-0.602848	0.0416614	-0.987192	9.5401e-05
heat shock proteins
hsp-1	CE09682	1.91088	1.78325e-11	3.02358	3.44438e-30	2.54953	8.24492e-34	2.98628	1.28068e-07	2.49632	1.23538e-38	3.05441	1.99232e-19	1.18611	1.20096e-06	1.92429	1.62944e-12
hsp-3	CE08177	1.57308	1.30087e-12	2.17875	1.23314e-23	2.90606	5.61233e-49	3.27809	5.3761e-13	2.33399	2.23663e-38	2.72841	8.09555e-32	1.58847	2.75122e-15	1.96532	3.55594e-18
hsp-4	CE07244	0.822586	8.41628e-09	0.74922	0.0015426	1.83024	1.00082e-24	1.70807	1.62264e-10	1.14137	5.12439e-11	1.05201	5.6447e-09	NA	NA	NA	NA
hsp-6	CE08631	0.961682	1.26393e-07	2.33549	1.00679e-36	1.25415	1.47584e-12	2.26127	8.00994e-11	1.48972	1.99373e-16	2.61099	2.37202e-29	1.32875	4.11096e-11	2.15726	1.98952e-23
hsp-12.3	CE03293	-3.17962	5.35004e-22	-3.69257	3.21647e-27	-2.51136	7.38302e-29	-3.74444	1.65669e-38	-2.33423	9.39149e-32	-3.58346	2.44234e-80	-1.35611	7.29794e-12	-1.75848	2.21785e-24
hsp-12.6	CE03294	-4.5219	7.92988e-33	-5.85722	5.09413e-61	-3.52983	1.68328e-24	-5.67492	1.51626e-36	-2.44192	5.58968e-16	-3.6545	3.0362e-55	-1.48326	0.000179198	-2.54212	6.3775e-13
hsp-17	CE04635	3.25563	2.26931e-63	2.61032	1.61503e-56	3.54746	6.20936e-69	2.63119	2.59033e-23	2.13298	4.76258e-22	1.3938	1.69827e-14	1.46427	1.22498e-11	1.14034	2.87098e-09
hsp-43	CE03986	-0.944592	1.30478e-06	-1.13402	2.97325e-11	-0.361098	0.156352	-1.30283	2.49002e-07	-0.88014	0.000634588	-1.6824	3.93321e-20	-0.559325	0.0194286	-0.783025	7.05738e-06
hsp-60	CE27244	2.98452	1.13452e-57	3.81049	2.38239e-76	-0.551949	0.00974289	2.86011	9.08682e-17	1.61816	4.27141e-19	2.39237	2.42498e-26	1.67441	2.57803e-17	2.59913	5.61876e-29
