# Supplementary material for: Conserved Translatome Remodeling in Nematode Species Executing a Shared Developmental Transition
Source: PLoS Genet. 2013 Oct 3;9(10):e1003739. doi: 10.1371/journal.pgen.1003739 (PMC3789828; doi:10.1371/journal.pgen.1003739)
Supplement: Table S6 — Strongly discordant C. elegans genes. (XLSX) [file pgen.1003739.s013.xlsx]

## Sheet: Sheet1
Table S6. Strongly discordant C. elegans genes.
Strongly discordantly regulated genes are defined here as genes that show an increase in mRNA levels but a decrease in RPF levels, or vice versa.
Increased mRNA, decreased RPF:
CE35898	col-76
CE31057	heh-1
CE36738	col-108
CE28273	mig-15
CE05391	C39E9.8
CE03957	C06E7.1
CE26900	dhs-4
CE32569	C06E7.1
CE13609	col-40
CE39262	nhr-97
CE18705	smd-1
CE03959	C06E7.3
CE17943	F59B1.2
CE31027	nhr-97
CE36537	F18E3.11
CE28323	F43B10.1
CE15437	col-37
CE14251	hsp-16.48
CE14251	hsp-16.49
CE05798	tsp-8
CE33515	C06E7.1
CE33517	C06E7.3
CE30562	gst-36
CE05229	C06G8.1
CE08174	col-62
CE09572	F22H10.3
CE05374	dhfr-1
CE29687	tbc-7
CE02932	ttr-18
CE25673	mig-15
CE25672	mig-15
CE28876	B0507.8
CE39912	F10D7.4
CE14361	col-50
CE09992	gst-16
CE18679	F44E5.4
CE18679	F44E5.5
CE27838	C39E9.8
CE00464	pcp-5
CE29648	pcp-5
CE18523	col-124
CE31317	nhr-31
CE40643	F13E9.15
CE32767	mig-15
CE15074	ZC196.5
CE37445	Y67A10A.10
CE09406	far-3
CE21569	col-109
CE16037	skr-3
CE16427	col-85
CE14325	ttr-6
CE30886	tbc-7
CE10472	F45D3.3
CE36741	clec-71
Decreased mRNA,increased RPF:
CE15976	F36F2.2
CE31059	flp-26
CE11464	F59C6.5
CE17071	isp-1
CE32292	ZK637.2
CE32001	W04D2.6
CE38006	sre-46
CE33023	kin-31
CE32493	ngp-1
CE32000	W04D2.6
CE27558	ZK616.5
CE06583	ZC434.8
CE32494	ngp-1
CE41103	C16A11.4
CE12898	ant-1.44
CE19592	ucr-2.3
CE20724	F26A3.1
CE27033	Y73E7A.1
CE38417	ngp-1
CE38485	ril-2
CE29175	acdh-2
CE32193	hlh-11
CE02183	alh-8
CE32194	hlh-11
CE14052	T23D8.3
CE16513	T27F6.4
CE36094	C02F5.3
CE04431	csr-1
CE02012	ani-2
CE18785	F58E10.3
CE25626	uaf-1
CE26853	C43H8.1
CE29517	K11D12.9
CE29615	fbxb-15
CE36262	alh-8
CE17456	syp-2
CE16125	F56A8.5
CE23879	M162.5
CE04004	C16A3.4
CE34037	hlh-11
CE34038	hlh-11
CE28451	F55A12.10
CE06872	C25E10.10
CE19915	pms-2
CE09162	F01G4.6
CE14263	ant-1.1
CE35965	F15E11.12
CE36305	mes-3
CE04006	C16A3.6
CE31076	VF13D12L.1
CE02884	T24H7.2
CE29052	glh-4
CE31971	LLC1.3
CE32929	T05H10.6
CE35600	R102.3
CE02138	tag-242
CE27882	C53C9.2
CE01562	F27E5.1
CE18971	abcf-2
CE29195	C28H8.3
CE19067	Y32B12C.1
CE05202	rpl-24.2
CE18393	puf-3
CE09810	F30A10.9
CE25113	fat-4
CE31600	T07A9.9
CE27481	Y54E10BR.4
CE05282	ril-2
CE33844	ant-1.1
CE25110	srd-9
CE11330	htp-3
CE33843	ant-1.1
CE29709	C37H5.6
CE35052	flp-28
CE04092	elpc-4
CE26645	knl-2
CE07981	C06G3.5
CE21690	Y39B6A.33
CE06542	W04D2.5
CE17421	hil-4
CE25901	F54A3.5
CE21123	lpd-7
CE18125	pdcd-2
CE33689	T07A9.9
CE09542	asp-6
CE26998	Y48G1A.2
CE33925	syp-1
CE14418	W02D3.1
CE17218	T07A9.9
CE08542	hmg-3
CE39986	Y73E7A.1
CE15949	clec-65
CE20164	W09C5.1
CE18090	R01B10.3
CE01643	T05H10.6
CE28652	gld-3
CE40325	F01G4.6
CE16154	F57C2.3
CE03769	W02B12.9
CE24236	dnj-26
CE27339	uaf-1
CE41418	F58D12.3
CE22586	Y56A3A.18
CE01031	rpl-16
CE01031	M01F1.3
CE40221	Y54F10AR.2
CE06253	let-75
CE14896	Y53C12B.2
CE19151	Y43C5A.2
CE12424	cpz-2
CE30403	uaf-1
CE34688	C16A11.4
CE27934	F08F8.7
CE21178	phosphodiesterase
CE08225	C16C8.14
CE21231	fat-2
CE26310	eak-3
CE39920	csr-1
CE29488	cps-6
CE00909	C36E8.1
CE00994	sip-1
CE06244	R06C7.1
CE03704	T23G7.3
CE05303	C25G4.2
CE08630	C37H5.6
CE21587	lips-15
CE29149	uaf-1
CE21371	Y15E3A.4
CE25937	pqn-48
CE11046	mes-3
CE15964	F36A2.3
