# Supplementary material for: Conserved Translatome Remodeling in Nematode Species Executing a Shared Developmental Transition
Source: PLoS Genet. 2013 Oct 3;9(10):e1003739. doi: 10.1371/journal.pgen.1003739 (PMC3789828; doi:10.1371/journal.pgen.1003739)
Supplement: Table S7 — Table of Pearson correlation coefficients for mean fold changes of orthologs for mRNA-seq and RPF data. (XLSX) [file pgen.1003739.s014.xlsx]

## Sheet: Sheet1
Table S7. Table of Pearson correlation coefficients for mean fold changes of orthologs for mRNA-seq and RPF data.
RPFs
	C. elegans	C. briggsae	C. remanei
C. briggsae	0.83
C. remanei	0.88	0.88
C. brenneri	0.8	0.83	0.85
mRNA
	C. elegans	C. briggsae	C. remanei
C. briggsae	0.63
C. remanei	0.75	0.71
C. brenneri	0.67	0.65	0.75
